# Supplementary material for: Detecting transcription of ribosomal protein pseudogenes in diverse human tissues from RNA-seq data
Source: BMC Genomics. 2012 Aug 21;13:412. doi: 10.1186/1471-2164-13-412 (PMC3478165; doi:10.1186/1471-2164-13-412)
Supplement: Additional file 1 — Table S1. RPKM expression values of RP pseudogenes in all 16 tissues. [file 1471-2164-13-412-S1.xls]

## Sheet: rpkmTotal.txt
Table S1: RP pseudogenes expression identified in Human Body 2.0 RNA-seq data. Expression levels of pseudogenes with their pseudogene ID are measured in terms of RPKM.
JS divergence' measures tissue specificities (Cabili MN, Trapnell C, Goff L, Koziol M, Tazon-Vega B, Regev A, Rinn JL: Integrative annotation of human large intergenic noncoding RNAs reveals global properties and specific subclasses. Genes & development 2011, 25(18):1915-1927.)
rel_rpkm' is the ratio of the maximum expression of each pseudogene ('max') to the expression of the parental gene in the tissue where the pseudogene reaches its maximum expression ('parent_rpkm')
				RPKM
Parent Gene	Location	Pseudogene ID	strand	adipose	adrenal	brain	breast	colon	heart	kidney	liver	lung	lymph	muscle	ovary	prostate	testes	thyroid	whiteBloodCells	max	total	JS divergence	max_tissue	parent_rpkm_in_max_tissue	rel_rpkm
RPL21	chr8_134084035_134084502	PGOHUM00000249508	-	0	0	0	0	0	0	0.0686826	0	0	0.184837	0	0	0	0	170.339	0	170.339	170.593	0.977299	'thyroid'	3.54015	48.1165
RPL7A	chr17_6984988_6985635	PGOHUM00000237215	+	0	0.143217	0	0	0	0	0	0	0.205865	0	0	0.10051	0	0.097299	0.181958	17.3142	17.3142	18.0431	0.880803	'whiteBloodCells'	0.826866	20.9396
RPS24	chr16_55497947_55498335	PGOHUM00000249146	+	0	0.849676	0	0	0	0	16.5094	0	0	0	0	0	0	0.192418	0	0	16.5094	17.5515	0.854978	'kidney'	2.9392	5.61698
RPS11	chr12_63076580_63077044	PGOHUM00000239833	+	0	0	0.706504	0	0	0	0	0	0	0	0	0	0.514332	11.2999	0	0	11.2999	12.5207	0.812803	'testes'	71.8666	0.157234
RPL24	chr9_72021934_72022269	PGOHUM00000236635	+	0	0	0	0	9.74165	0	0	0	0	0	0	0	0	0	0	0	9.74165	9.74165	0.999982	'colon'	3.62554	2.68695
RPL26	chr16_1953719_1954097	PGOHUM00000248697	-	0.778217	8.03944	1.35611	0.296369	0.646235	0.178838	0.783654	2.42737	3.64463	9.03836	2.29077	3.47205	2.79249	0.735247	1.37498	0.106198	9.03836	37.961	0.375428	'lymph'	2.53805	3.56114
RPS20	chr11_77202016_77202370	PGOHUM00000242376	-	0.979595	2.82547	0.758681	1.16063	8.64678	0.700359	2.84971	0	4.00339	7.66908	1.65769	0.637366	1.15987	1.23401	3.46156	3.84698	8.64678	41.5912	0.355176	'colon'	281.005	0.0307709
RPLP1	chr5_151125656_151125993	PGOHUM00000251340	-	4.92646	4.72483	1.48014	3.17004	0.987472	1.9129	0.342129	0.741821	0.543329	0	3.80476	1.32636	4.78425	7.3829	2.55124	1.13592	7.3829	39.8145	0.33963	'testes'	2.30001	3.20994
RPL7	chr3_133445060_133445787	PGOHUM00000237777	-	0	0	0	0	1.23146	0	0	0	0.271031	0	0	0	7.28865	0.240186	0	0	7.28865	9.03133	0.731606	'prostate'	4.62004	1.57762
RPL10	chr19_9791817_9792131	PGOHUM00000234492	+	0	0	7.19884	0	0	0	0.831996	0	1.98192	0	0	0.806364	0	0	0	0	7.19884	10.8191	0.635455	'brain'	5.87921	1.22446
RPL21	chr16_72904438_72904782	PGOHUM00000248932	-	1.51474	5.69991	2.0185	1.66272	0.863231	2.15	4.6657	0	0.284981	1.77075	1.2772	6.52206	1.76335	2.10457	1.88915	0	6.52206	34.1869	0.34337	'ovary'	6.16423	1.05805
RPL39	chr19_58143205_58143330	PGOHUM00000234407	-	0.81694	0.568041	0.355898	1.99633	6.33165	0	1.02831	1.18914	0	0.922454	0	2.98989	1.71001	0.771833	1.62382	0.975472	6.33165	21.2798	0.413639	'colon'	0	Inf
RPL13	chr12_6863424_6864038	PGOHUM00000239633	+	1.23324	1.04392	1.0278	1.00057	0.935039	0.431268	5.99332	0.078048	1.58631	2.95458	1.00877	1.88389	2.2447	1.72239	1.08947	2.3561	5.99332	26.5894	0.366996	'kidney'	8.52624	0.702926
RPL6	chr4_66121772_66122638	PGOHUM00000245936	+	0	0	0	1.25861	5.9462	0	0	0	0	0	0	0	0	0	0	0	5.9462	7.20481	0.745581	'colon'	0.660121	9.00774
RPL32	chr6_33155206_33155612	PGOHUM00000243590	+	0	5.82795	0.263958	0.403803	0	0.243666	0	0	0.484469	1.16306	0	0.22175	0	0	0.133815	0.506432	5.82795	9.2489	0.613536	'adrenal'	4.38775	1.32823
RPL13A	chr2_203093361_203093957	PGOHUM00000241074	+	0.271297	0.301825	0.094552	0.289292	0.210268	0.174567	0.109277	0	5.42316	0.49014	0.43749	0.317732	0.949903	0.461372	0.191735	0	5.42316	9.7226	0.569794	'lung'	35.5381	0.152601
RPL11	chr10_89695235_89695766	PGOHUM00000238877	+	5.22138	3.63057	0.796138	1.73991	0.632313	1.04991	1.57736	0.570017	0.887178	0.589576	0	1.59246	0	1.97323	0.691898	0	5.22138	20.9519	0.382721	'adipose'	128.39	0.040668
RPL39	chr21_17794868_17794993	PGOHUM00000239041	-	0	0	0	0.271464	0	4.91428	0	0.889354	1.95416	0	0	0	1.62771	0	0.809637	0	4.91428	10.4666	0.517483	'heart'	1.01246	4.8538
RPL17	chr10_74435598_74436359	PGOHUM00000238529	-	0	0.341132	0.256477	0.130786	4.70548	0.710283	1.03747	0	0.529581	0.864194	1.25264	0.574575	1.51239	0.208582	1.23522	0	4.70548	13.3588	0.447415	'colon'	5.99254	0.785223
RPL7A	chr4_132997945_132998512	PGOHUM00000245697	-	0	0	0	0	4.49615	0	0	0	0	0	0	0	0	0	0	0	4.49615	4.49615	0.999986	'colon'	1.33325	3.37231
RPS12	chr2_61018841_61019242	PGOHUM00000240056	-	0.718861	2.285	0.178954	0.36502	0.696437	0.165198	0	0.149482	1.64227	4.36003	0.46001	0.200452	0.156334	0	0	2.55056	4.36003	13.9286	0.423311	'lymph'	32.2824	0.135059
RPS15	chr3_144161904_144162062	PGOHUM00000238220	+	0	0	2.45754	0	0	3.02482	0	4.1056	0	0	0	0	0	0.296091	0	0	4.1056	9.88405	0.485383	'liver'	0	Inf
RPL21	chr11_77257416_77257889	PGOHUM00000242377	-	0.538575	3.99452	0.938516	1.43574	0.34785	0	0.180779	0	0	0.486509	0	0.788445	0	0	0.792978	0.600216	3.99452	10.1041	0.473417	'adrenal'	8.56035	0.466631
RPL28	chr2_232362517_232362840	PGOHUM00000240552	-	1.09886	3.05626	1.117	0.976451	0.0887149	0.589219	1.75201	0	0.805414	2.56428	0	2.85985	0.836405	3.9797	1.8606	2.62419	3.9797	24.209	0.324622	'testes'	6.18792	0.64314
RPL31	chr7_6496900_6497257	PGOHUM00000232573	-	0	0.390995	3.96855	0.524663	0	0	0.169874	0	0.539547	0	0	0.329281	1.54085	0.717213	0.89417	0	3.96855	9.07514	0.49841	'brain'	2.70609	1.46653
RPL35	chr8_18676346_18676708	PGOHUM00000249263	-	0	0.0773023	0.581191	0	0	3.75559	0	0	0	0	0	0	0	0.0787765	0.294639	0	3.75559	4.7875	0.714998	'heart'	7.85757	0.477959
RPS9	chr21_36426618_36427197	PGOHUM00000239171	+	0.831624	0.275358	0.72459	1.05569	0.517939	0.859999	0.478534	0	1.13993	0	0.372518	0.115948	3.48149	0.336731	1.41687	0.226973	3.48149	11.8342	0.41153	'prostate'	2.19954	1.58283
RPS12	chr6_35146625_35146804	PGOHUM00000243160	-	3.47732	0	1.6526	1.96635	1.22504	0	0	0	0	0	0	0.308522	0	0	0	0	3.47732	8.62983	0.477966	'adipose'	2.1646	1.60645
RPL17	chr7_138384745_138385292	PGOHUM00000233012	-	0.175622	1.41111	0	0.364138	0.680576	0	0.176849	0	0.187234	3.38441	0	0.171401	0	0.442468	0	0.503287	3.38441	7.4971	0.506782	'lymph'	6.77984	0.499188
RPL38	chr2_201735455_201735648	PGOHUM00000240476	-	0.680784	1.00985	0.474531	1.2099	0.131909	1.31416	0	0.594568	3.37495	2.45988	0	0.265768	1.9691	0.643194	0.36085	0	3.37495	14.4894	0.372006	'lung'	6.56155	0.514352
RPL7A	chr11_82346113_82346906	PGOHUM00000242823	+	0	0.038874	0	0	0	0	0	0	0	0	0	0	0	3.36731	0	0.240324	3.36731	3.64651	0.834779	'testes'	2.5106	1.34124
RPS5	chr8_81375659_81376268	PGOHUM00000249721	+	0	0	0	3.16078	0	0	0	0	0	0	0	0	0	0.0569595	0	0	3.16078	3.21774	0.921422	'breast'	67.9632	0.0465073
RPL39	chr3_197509332_197509489	PGOHUM00000237910	-	0.472128	0.145904	0.274242	0	0.4574	0.25316	0.316951	0	0	1.56378	0	2.3039	3.11449	0.297373	0.278057	0	3.11449	9.47738	0.43296	'prostate'	0.619968	5.02363
RPL39	chr19_58608246_58608407	PGOHUM00000234770	+	0	0	0	2.93675	0	0	0	0	0	0	0	0	0	0	0	0	2.93675	2.93675	0.999989	'breast'	0	Inf
RPSA	chr21_39188708_39188989	PGOHUM00000239175	+	0	0	0	0	0	0	0	2.83215	0	0	0	0	0	0	0	0	2.83215	2.83215	0.999989	'liver'	1.18735	2.38528
RPS15A	chr1_45884078_45884456	PGOHUM00000244002	-	0.474593	2.19999	0.165404	1.8556	0.551747	2.7484	1.0514	0	1.7456	0.771682	0	2.68648	0.433489	1.52452	0.335411	0	2.7484	16.5443	0.325877	'heart'	2.17649	1.26277
RPS2	chr1_114043029_114043754	PGOHUM00000244150	-	0.727987	0.632737	0.317146	0.525601	0.837518	0.219574	0.366536	0.264914	1.89179	2.67154	1.3859	0.266433	0.48485	0.343895	0.803895	0	2.67154	11.7403	0.368432	'lymph'	16.83	0.158736
RPSA	chr6_74056847_74057706	PGOHUM00000243673	+	0.239696	1.51852	1.04423	1.77496	1.81905	0.257055	0.522969	0	0.127772	1.01044	0	2.61227	0.881825	1.35876	0.352919	0.381613	2.61227	13.9021	0.341363	'ovary'	2.86137	0.912941
RPL9	chr17_74353714_74354112	PGOHUM00000250830	-	0.463106	1.28804	1.74851	0.754452	0.373883	0.372484	0.699513	0.112349	0.308579	0.418336	0.207444	1.65724	2.58498	1.02092	0.886418	0	2.58498	12.8963	0.350067	'prostate'	11.06	0.233724
RPL37	chr12_46735021_46735303	PGOHUM00000239438	-	0.422719	2.54738	0.184156	0.375631	0.409533	0.509999	0.106418	0.307654	0	0.668243	0	0.309419	0	0.698912	0.840234	0	2.54738	7.3803	0.4431	'adrenal'	5.93778	0.429012
RPL32	chr12_47583468_47583863	PGOHUM00000239447	-	0	0.102133	2.4956	0.195783	2.24126	0	1.99679	0	0.880852	0	0	0.860122	0	1.14489	0	0.210465	2.4956	10.1279	0.380891	'brain'	1.23547	2.01996
RPS21	chr4_15867032_15867276	PGOHUM00000245473	-	0.342961	0	0	0.406343	0.221508	0	1.8419	0	0	2.47844	0	0.892579	2.08838	1.83614	1.00993	1.31045	2.47844	12.4286	0.349357	'lymph'	18.4926	0.134023
RPL35A	chr15_64525846_64526175	PGOHUM00000246828	-	0.102405	1.61398	0.535351	2.45694	0.496054	0	0.928086	0.447182	0.163764	1.11006	0	0.79955	0	0.870758	0.361866	0	2.45694	9.88601	0.382276	'breast'	189.062	0.0129954
RPL4	chr3_186617980_186619260	PGOHUM00000237897	-	0.781803	0.362406	0	0	1.13612	0.628817	0	0.568995	0	0.353112	2.45141	0	0.297538	0.369318	0.345329	0	2.45141	7.29485	0.437523	'muscle'	0.763539	3.21059
RPS7	chr1_231491235_231491816	PGOHUM00000244480	-	0	0	0	0	0	0	0	0	0	0	0	0	0	0	0	2.44173	2.44173	2.44173	0.99999	'whiteBloodCells'	0.508481	4.80201
RPS3A	chr7_97853045_97853832	PGOHUM00000232927	-	0	0	0	0	0	0	2.44052	0	0	0	0	0	0	0	0	0	2.44052	2.44052	0.99999	'kidney'	4.78231	0.510323
RPS10	chr1_199755807_199756259	PGOHUM00000245157	+	0.14778	0.822044	0.25752	1.05054	2.43389	0	0.297625	0.215108	0	0.266987	0.529573	0.432683	0.674904	0.27924	0.522205	0.423498	2.43389	8.3536	0.409747	'colon'	0.0592655	41.0675
RPL32	chr11_82601695_82602091	PGOHUM00000242826	+	1.19848	1.38889	1.91442	1.68621	2.41894	0.963955	2.4137	0.145375	1.91658	1.17283	0.98422	1.94945	0.0760194	1.79281	1.23522	0	2.41894	21.2571	0.286228	'colon'	3.96884	0.609483
RPL7A	chr15_57486456_57487645	PGOHUM00000246805	-	0	0.488967	0	0.133904	1.3504	0	0.910454	0.219343	0	0	0	0.0735337	0.573494	0.213554	0.0998413	2.33911	2.33911	6.4026	0.455365	'whiteBloodCells'	0.826866	2.82889
RPL34	chr6_43403850_43404186	PGOHUM00000243626	+	0	2.33863	0	0	0.143754	0	0	0	0	1.20634	0	0.724082	0.451773	0.42057	1.17976	0	2.33863	6.46491	0.453187	'adrenal'	31.3722	0.0745447
RPL34	chr1_6531095_6531267	PGOHUM00000244585	+	0	2.32912	0.25752	0.525272	0.57268	0	0	0	0	0	0	1.15382	0	0	0.391654	0	2.32912	5.23007	0.503172	'adrenal'	31.3722	0.0742417
RPL31	chr22_15954505_15954827	PGOHUM00000246212	-	0	0	0	0.163153	0	0	0	0.267255	0	2.32198	0	0	0	0	0	0.43847	2.32198	3.19085	0.675736	'lymph'	7.7055	0.30134
RPL39	chr19_18257156_18257306	PGOHUM00000234194	-	0.279645	0	0	0	0	0	0	0	0	2.2735	0	0.81877	0	0	0.247043	0	2.2735	3.61895	0.612365	'lymph'	1.62037	1.40307
RPS2	chr1_45082183_45082529	PGOHUM00000243998	-	0	0.921588	0.24746	1.51426	1.78851	0	1.001	0	0	0.256558	0	2.2175	0	0.939164	0	0	2.2175	8.88603	0.382943	'ovary'	4.68926	0.47289
RPS20	chr8_38411062_38411415	PGOHUM00000249300	-	0.766497	0.203035	0	0.583812	1.06084	0.704578	0.551323	0	2.18886	0.593483	0	0.106868	0.750119	0	0.0967338	0	2.18886	7.60615	0.407485	'lung'	92.2225	0.0237346
RPL36	chr3_198791618_198791897	PGOHUM00000237913	-	0.308956	0.763825	1.97407	0.0915135	0.299319	0.331331	2.1778	0.449716	0	0	0	2.0102	0.627106	1.26489	0.0909791	0	2.1778	10.3897	0.356343	'kidney'	34.3296	0.0634381
RPL21	chr15_76942647_76943126	PGOHUM00000246872	-	0	0	0	0	0	0	0	0	0	0	0	0	0	2.14666	0	0	2.14666	2.14666	0.999991	'testes'	2.39119	0.897735
RPL26	chr10_74852026_74852460	PGOHUM00000238530	-	0	0	0	0	0	0.382222	0	0	0	2.14636	1.49007	0.231896	0	0	0	0	2.14636	4.25055	0.538432	'lymph'	2.53805	0.845674
RPL36	chr3_41971941_41972256	PGOHUM00000238006	+	0	0	0	0	0	0	0	0	0	0	0	0	0	2.11907	0	0	2.11907	2.11907	0.999991	'testes'	35.1952	0.060209
RPL39	chr2_108861196_108861348	PGOHUM00000240842	+	0.163022	0	1.4204	0.579449	0	0	0	0	0	0	0	1.75014	2.10945	0.308041	0	0.622902	2.10945	6.9534	0.41729	'prostate'	0.619968	3.40252
RPL12	chr14_68229560_68230050	PGOHUM00000248214	+	0	0	0.224645	0	0	0	0.25963	0	0	0.349355	0	2.07596	0	0.182694	0.113885	0	2.07596	3.20617	0.624269	'ovary'	11.6284	0.178525
RPL22	chr1_183407092_183407465	PGOHUM00000244367	-	0.5693	0.8294	0.566889	0.650421	0	1.30828	1.47414	0.828671	0.845381	1.68972	0	1.74622	1.98093	2.07462	1.36509	1.39839	2.07462	17.3275	0.290938	'testes'	79.4816	0.026102
RPL6	chr15_39797863_39798159	PGOHUM00000246761	-	0	0	0.290596	0.296369	0	0	2.01511	0	0	0	0	0	0	0	0	0	2.01511	2.60207	0.707823	'kidney'	1.0882	1.85178
RPL3	chr14_98508972_98509409	PGOHUM00000247890	-	0	0	0	0	1.95666	0	0	0	0	0	0	0	0	0	0	0	1.95666	1.95666	0.999992	'colon'	41.0555	0.0476588
RPL31	chr11_74308280_74308655	PGOHUM00000242806	+	0	0	0	0.381546	0.277321	0.460472	1.29713	0	0.228883	1.93933	0	0.139685	0.217882	0.270445	0.252879	0	1.93933	5.46558	0.44899	'lymph'	7.7055	0.251682
RPL23	chr7_26282340_26282755	PGOHUM00000233156	+	0	0	0	0	0	0	0	0	0	0	0	0	0	1.93712	0	0	1.93712	1.93712	0.999992	'testes'	83.0777	0.0233169
RPL37	chr2_109667403_109667706	PGOHUM00000240844	+	0.578576	1.4304	0	0.856877	0	0.775596	1.55365	0.280724	1.92759	0.871071	0	1.22345	0.513787	0.728839	0	0	1.92759	10.7406	0.335424	'lung'	6.08784	0.31663
RPL8	chr22_18254812_18255493	PGOHUM00000246408	+	0.0963016	1.91955	0.251721	0.213935	0.0932975	0.154914	0	0.140176	0	0.695934	0.862748	0.375947	0.403155	0.227461	0.170149	0	1.91955	5.60529	0.441447	'adrenal'	207.367	0.00925678
RPS14	chr1_19807195_19807646	PGOHUM00000244627	+	0	0.260261	0	0.249454	1.90377	0	0	0	0.112232	0.633965	0	0.136988	0	0	0	0	1.90377	3.29667	0.581582	'colon'	143.259	0.013289
RPL31	chr17_24153594_24153822	PGOHUM00000250834	+	0	1.89723	0.839071	0	0	0	0	0	0	0	0	0	0	0	0.850745	0	1.89723	3.58705	0.552617	'adrenal'	5.40987	0.350698
RPL18	chr16_3486202_3486769	PGOHUM00000248971	+	0	0	0	0	0.177579	0.0982856	0	0	0	0	0	0.0596303	0	1.84721	0	0	1.84721	2.1827	0.762359	'testes'	162.678	0.011355
RPL19	chr3_143245158_143245730	PGOHUM00000237798	-	0.171886	0.557746	0.149763	1.83287	0.582834	0.276501	0.951977	0	0.206157	0	0.538962	0.0838771	0.654162	0.162395	0.22777	0.0820965	1.83287	6.47899	0.404392	'breast'	4.70776	0.389328
RPS23	chr16_12082595_12082890	PGOHUM00000248985	+	0.39515	1.83173	0	1.49232	0.287118	0	1.19373	0	0	0	0	0.289239	0	0.839997	0.0872707	0.471832	1.83173	6.88838	0.393547	'adrenal'	42.3537	0.0432484
RPS3	chr6_100130309_100131050	PGOHUM00000243719	+	0.317699	0.378694	0.316354	0.362969	0.923366	0.511061	1.05116	0.198189	0.108869	0.573972	0.528581	1.81608	0.829096	0.300157	0.441038	0	1.81608	8.65729	0.356454	'ovary'	125.757	0.0144412
RPS3A	chr4_2476679_2476854	PGOHUM00000250691	-	1.81015	1.53835	0	0	0	0.485311	0	0	0	0	0	1.17776	0	0.142517	0	0	1.81015	5.15408	0.446788	'adipose'	3.94505	0.458841
RPL34	chr11_17116102_17116388	PGOHUM00000242178	-	0.129373	1.79913	0.225444	1.72443	0	0	0	0.941576	0	0	0	0	0	0.488919	0.685743	0	1.79913	5.99462	0.415258	'adrenal'	31.3722	0.0573481
RPL29	chr1_167174329_167174785	PGOHUM00000245078	+	0	0	0	0	0	0	0	0	0	0	0	0	0	1.78302	0	0	1.78302	1.78302	0.999993	'testes'	186.921	0.00953891
RPL17	chr2_234294926_234295450	PGOHUM00000240558	-	0	0	0	0	0	0	1.7753	0.265468	0	0	0	0	0	0	0	0	1.7753	2.04076	0.782406	'kidney'	1.67655	1.0589
RPL10A	chr4_15341686_15342348	PGOHUM00000245471	-	0.389704	0	0	0.544176	0.485419	0.0895558	0.056061	0	0.712236	0.85493	0	0.326003	0	0.0525981	0.147545	1.75495	1.75495	5.41318	0.430232	'whiteBloodCells'	32.7497	0.0535868
RPS21	chr1_233662923_233663162	PGOHUM00000245256	+	0.464586	0	0	0.412834	0	0	1.75437	0	0	0	0	1.2469	0.088406	0.548667	1.64169	0	1.75437	6.15746	0.405676	'kidney'	4.69697	0.373511
RPL10	chr3_120837066_120837687	PGOHUM00000237735	-	0	0.186209	0	0	0.454031	1.72317	0	0	0	0	0.359875	0.130681	0	0	0	0	1.72317	2.85396	0.59745	'heart'	12.4504	0.138403
RPL31	chr12_119372631_119372986	PGOHUM00000239590	-	0.0925034	1.62945	0.644782	0.164398	0	0.148804	0	0	0	1.00273	0	1.71532	0.352049	0.174792	0.490315	0	1.71532	6.41514	0.394492	'ovary'	6.9777	0.245829
RPL7	chr5_94187423_94188036	PGOHUM00000235316	-	0	0	0	1.69576	0.831964	0	0	0	0	0.258578	0	0.186247	0	0	0	0	1.69576	2.97255	0.577378	'breast'	2.79209	0.607344
RPL17	chr1_26653715_26654265	PGOHUM00000243941	-	0	0.17646	0	1.69132	0	0.306178	0.95832	0	0	0	0	0	0	0	0	0	1.69132	3.13228	0.55918	'breast'	3.54938	0.476512
RPS3A	chr5_78615714_78616497	PGOHUM00000235286	-	0	0	0	0	0	0	0	0	0	0	0	0	0	0	1.6903	0	1.6903	1.6903	0.999994	'thyroid'	7.86864	0.214814
RPS3A	chr10_69390631_69391235	PGOHUM00000251247	-	0.536192	1.69016	1.12124	0.571757	0.363626	0.258761	1.34985	0.312192	0.428733	0.726535	0	1.04661	0.367315	0.557245	0	0	1.69016	9.33021	0.336613	'adrenal'	14.6481	0.115384
RPS12	chr17_24006754_24007126	PGOHUM00000237338	+	0.570576	1.66252	0.7102	0.289724	0.552777	0.262242	0.164161	0.237294	0.325876	0.736309	0	0.954619	0.496342	0.924122	0.216024	0.155726	1.66252	8.25851	0.350663	'adrenal'	16.3527	0.101667
RPL39	chr2_198106783_198106933	PGOHUM00000241055	+	0	0.313524	0	0.601009	1.63813	0	0	0	0	0	0	0	0	0	0.29875	0	1.63813	2.85141	0.579791	'colon'	0	Inf
RPL12	chr9_467856_468332	PGOHUM00000236351	+	0.198294	0.0612796	0	0.176205	0.192108	0.106327	1.59743	0	0	0.59708	0	0.258037	0.251555	0.124897	0	0	1.59743	3.56321	0.504937	'kidney'	2.96773	0.538267
RPL7	chr2_47220129_47220341	PGOHUM00000240033	-	0	0	1.59705	0	0	0	0	0	0	0	0	0	0	0	0	0	1.59705	1.59705	0.999994	'brain'	1.85966	0.858787
RPL37	chr1_242924358_242924645	PGOHUM00000244525	-	0.284014	1.57987	0	0.883319	0	0.228437	0	0	0	0	0	0.138594	0	0.670831	0	0	1.57987	3.78506	0.486585	'adrenal'	5.93778	0.26607
RPL17	chr14_80539506_80539742	PGOHUM00000247872	-	0	0	0	0.787909	0	0	0	0	0	0	0	0	0	0	1.56662	0	1.56662	2.35452	0.635444	'thyroid'	9.50258	0.164862
RPL21	chr4_54547514_54547982	PGOHUM00000250711	-	0	1.51364	0.948351	1.16063	0	1.05054	0	0	0	0	0	0.106228	0	0	0	0	1.51364	4.77939	0.425593	'adrenal'	8.56035	0.17682
RPL7A	chr12_111224060_111224850	PGOHUM00000239582	-	0.142564	0	0	0	0	0	0	0	0	0	0	0	0	0	1.51132	0	1.51132	1.65389	0.824371	'thyroid'	4.18153	0.361428
RPL39	chr20_54467894_54468052	PGOHUM00000247566	-	0	0	0	1.39443	0.25338	0	1.05346	0	0	0	0	0.510504	0	0	0	1.499	1.499	4.71077	0.426525	'whiteBloodCells'	0	Inf
RPS16	chr3_37212729_37213161	PGOHUM00000237995	+	0.287382	0	0.125197	0	0.417626	0.115573	0	0	0.459575	1.4927	0	0.350593	0.656231	0.9503	0.571226	0	1.4927	5.4264	0.39942	'lymph'	683.218	0.0021848
RPL35A	chr1_202071334_202071663	PGOHUM00000244397	-	0	0.853261	0.400948	0	0	0	0	0	0.735902	0	0	0.449114	1.48863	0	0.203263	0	1.48863	4.13112	0.452341	'prostate'	522.273	0.0028503
RPL36A	chr6_160053748_160054598	PGOHUM00000250190	-	0.432784	1.4712	0	0.726418	0	0.0773544	0.435807	0.209986	0	0.434383	0	0.563175	0.109806	0.136296	0.212405	0	1.4712	4.80961	0.418863	'adrenal'	5.77943	0.254557
RPL21	chr11_6663698_6664165	PGOHUM00000250357	-	0.0673219	0.374487	0.117315	0	0	0	0.61013	0	0.376809	1.45953	0	0.0657037	0	0.0636047	0.0594734	0	1.45953	3.19437	0.510023	'lymph'	8.16141	0.178833
RPL5	chr11_117936615_117937502	PGOHUM00000242906	+	0	0	0	1.45634	0.433031	0	0	0	0	0.134588	0	0	0	0	0	0	1.45634	2.02396	0.670329	'breast'	129.601	0.0112371
RPL17	chr17_19340848_19341431	PGOHUM00000237272	+	0	0	0	0	0	0	0	0	0	0	0	0	0	1.44617	0	0	1.44617	1.44617	0.999995	'testes'	3.14927	0.459208
RPS3A	chr12_31308500_31308986	PGOHUM00000251019	+	0	1.44445	0	0	0	0	0.261484	0	1.34959	1.11419	0	0.570215	0.296476	0.429332	0	0.620121	1.44445	6.08586	0.374932	'adrenal'	14.6481	0.0986097
RPLP1	chr5_125991611_125991910	PGOHUM00000251330	-	0.123233	0	0	0	0.477557	0.198237	0.248189	0.717513	0	0	1.10402	0.360814	0.469001	0.232858	0.108866	1.41262	1.41262	5.45291	0.389122	'whiteBloodCells'	3.19379	0.4423
RPL7A	chr3_156961045_156961700	PGOHUM00000238239	+	0.0997362	0.0462329	1.39039	0.0886262	0	0.0802194	0.251082	0	0.279118	0	0	0.389356	0.265703	0.141344	0.264326	0	1.39039	3.29614	0.489221	'brain'	2.82877	0.491519
RPL34	chr3_186807057_186807356	PGOHUM00000238290	+	0.29239	0.451794	1.35871	0	0	0	0.785154	0.851205	0	0	0	0.380483	0.593481	0.0920819	0.602706	0	1.35871	5.408	0.384047	'brain'	5.44479	0.249543
RPS6	chr19_12865947_12866691	PGOHUM00000234522	+	0.213846	0.132172	0	0.253367	0	0.344	0.3589	0	0.170989	1.35221	0.574742	0.278275	0	0	0.0629718	0	1.35221	3.74147	0.452987	'lymph'	717.975	0.00188336
RPS2	chr17_32004414_32005277	PGOHUM00000237056	-	0.370958	0.894182	0.129285	0.329635	0.0718772	0.119347	0.14942	0.431972	0.177968	1.34038	0	0.217225	0	0.14019	0.655421	0.496097	1.34038	5.52396	0.378425	'lymph'	16.83	0.0796423
RPS20	chr14_104912003_104912350	PGOHUM00000248281	+	0.259054	1.2809	0.902848	0.0767322	0.836575	0.277814	0.173909	0.251385	0.759499	1.32606	0.618883	0.505653	0	0.652666	0.457705	0	1.32606	8.37968	0.320149	'lymph'	131.864	0.0100562
RPL13	chr3_109744911_109745412	PGOHUM00000237712	-	0	0.703384	0.550868	0.786538	0	0.101704	0	0	0	1.31358	0	0.802157	0	0.238933	0	0.241578	1.31358	4.73874	0.400771	'lymph'	19.4156	0.0676557
RPL17	chr3_199061671_199062222	PGOHUM00000237915	-	0	0	0	1.30963	0	0	0.989401	0	0	0	0	0.958919	0	0	0	0	1.30963	3.25795	0.477391	'breast'	3.54938	0.368975
RPS2	chr1_56857673_56857848	PGOHUM00000244042	-	0	0	0	0	0	0	1.03607	0	0	0	0	0	0	1.2961	0.302978	0	1.2961	2.63514	0.530681	'testes'	1.85839	0.697428
RPS15A	chr19_63419358_63419736	PGOHUM00000234821	+	0	0.149132	0.280309	0.285878	0.3896	0	1.29585	0.351216	0.12862	0.944495	0	0.235487	0	0.835867	1.13684	0.691463	1.29585	6.72476	0.344708	'kidney'	2.99534	0.432623
RPL17	chr2_201675466_201675925	PGOHUM00000240474	-	0.208133	1.2864	0.241793	0.308247	0.20164	0.111603	0	0	0.388314	0	0	0.47397	0	0.196641	0.367736	0	1.2864	3.78448	0.439894	'adrenal'	5.7982	0.221863
RPS20	chr5_96304354_96304646	PGOHUM00000235702	+	0	1.28284	0.438407	1.00601	0.121868	0.202353	0	0	0	0	0	0	0	0	0	0	1.28284	3.05149	0.488373	'adrenal'	283.584	0.00452367
RPS27A	chr7_111873461_111873666	PGOHUM00000232964	-	0	0	0	0	0	0	0	0	0	0	0	1.27169	0	0	0	0	1.27169	1.27169	0.999997	'ovary'	1.87947	0.676619
RPL31	chr4_21267244_21267569	PGOHUM00000245478	-	0	0	1.27017	0	0	0	0	0	0	0	0	0	0	0	0	0	1.27017	1.27017	0.999997	'brain'	2.70609	0.469376
RPS3A	chr20_45692914_45693589	PGOHUM00000247556	-	0	1.26672	0	0.130084	0.141825	0	0	0.497203	0	0	0	0.285745	0	0.230514	0.129325	0	1.26672	2.68142	0.51919	'adrenal'	14.6481	0.0864766
RPL36	chr6_35683383_35683683	PGOHUM00000243606	+	0.496298	1.26533	0	0	0	0.598771	0.249883	0	0	0	0	0	0	0	0.438438	0	1.26533	3.04872	0.48518	'adrenal'	101.683	0.0124439
RPL21	chr10_50693148_50693608	PGOHUM00000238786	+	0.204235	1.26231	0.474531	0.362969	0	0	0.411324	0.495473	0	0	0	0.33221	0.259092	0.128639	1.02241	0.975472	1.26231	5.92867	0.358589	'adrenal'	8.56035	0.147461
RPL36	chr6_46514006_46514306	PGOHUM00000243633	+	0	0.0901171	0	0	0	1.25091	0	0	0	0	0	0	0	0	0	0	1.25091	1.34102	0.845488	'heart'	9.89027	0.126479
RPL21	chr19_15310786_15311036	PGOHUM00000250596	+	0.677401	1.15137	0.393477	0	0	0	1.25058	0	0	0	0	0.550932	0	0	0	0	1.25058	4.02376	0.421925	'kidney'	1.82183	0.686442
RPL17	chr12_106637506_106638040	PGOHUM00000239918	+	0	0.277169	1.25033	0	0	0.288552	0	0	0	0	0	0.408487	0.0910233	0	0.264109	0	1.25033	2.57967	0.526446	'brain'	2.81807	0.443681
RPS24	chr10_127529270_127529555	PGOHUM00000238649	-	0.202528	0.657177	0.352924	0.269952	0.686737	0.48869	0.815773	0.5896	0	0	0	0.29649	1.23325	1.24375	0.357834	0	1.24375	7.1947	0.330727	'testes'	5.91709	0.210196
RPL17	chr5_52235556_52235909	PGOHUM00000235585	+	0.510827	0.710384	0	0	0.247446	0.136955	0	1.23926	1.02113	0	0	0.415457	0	0.0804369	0	0	1.23926	4.3619	0.405165	'liver'	1.09014	1.1368
RPL34	chr14_54818767_54819114	PGOHUM00000247807	-	0.264712	1.22708	0	0.156817	0.85485	0.283883	0.088854	0.385315	0.141107	0.0797072	0.474302	0.172233	0	0.333462	0.233852	0	1.22708	4.69617	0.390568	'adrenal'	31.3722	0.0391136
RPL26	chr7_156118810_156119264	PGOHUM00000233657	+	0	0	1.22613	0	0	0	0	0	0	0	0	0	0	0	0	0	1.22613	1.22613	0.999997	'brain'	0.786228	1.5595
RPL39	chr11_13663625_13663799	PGOHUM00000242173	-	0	1.22312	0	0	0	0	0	0	0	0	0	0	0	0	0	0	1.22312	1.22312	0.999997	'adrenal'	0.6014	2.03379
RPL7A	chr1_45889298_45890085	PGOHUM00000244003	-	0.60089	0.779923	0.628263	1.06791	1.22251	0.483305	0.907632	0.787189	0.432418	0.59708	0	0.469157	0.137212	0.397398	0.424669	0.975794	1.22251	9.91135	0.293775	'colon'	1.33325	0.916934
RPS2	chr2_26177699_26178509	PGOHUM00000239997	-	0	1.22005	0.143325	0.146173	0	0.0661538	0.0828231	0	0.460355	0	0.221055	0.0802715	0	0.271975	0.217979	0	1.22005	2.91016	0.487681	'adrenal'	13.1385	0.0928602
RPL21	chr14_77219301_77219678	PGOHUM00000247867	-	0	1.21674	0	0.466487	0	0	0.528633	0	0	0	0	0.256173	0	0.619974	0.463763	0	1.21674	3.55177	0.44152	'adrenal'	8.56035	0.142137
RPS12	chr17_54331510_54331832	PGOHUM00000237447	+	0	0	0.159974	0	0	0	0	0	0	0	0	0.089596	0	1.21427	0	0	1.21427	1.46384	0.748873	'testes'	9.22175	0.131675
RPS20	chr15_48546228_48546585	PGOHUM00000247115	+	0	0	0	0	0.482463	0	0	0	0	1.19961	0	0	0	0	0.146647	0	1.19961	1.82872	0.629562	'lymph'	131.864	0.00909731
RPL5	chr15_22705172_22706065	PGOHUM00000246676	-	0	0	0	0	0	0	0	0	0	0	0	0	0	1.18436	0	0	1.18436	1.18436	0.999998	'testes'	153.391	0.0077212
RPL26	chr1_171587446_171587769	PGOHUM00000251142	+	0	0	1.1819	0	0	0	0	0	0	0	0	0	0	0	0	0	1.1819	1.1819	0.999998	'brain'	0.786228	1.50325
RPL32	chr3_130597749_130598007	PGOHUM00000237766	-	0	0.468108	1.17315	0.89734	0.978328	0.541481	0.508442	0.244984	0.538298	0.760171	0	0.821297	1.02485	0	0.8921	0	1.17315	8.84855	0.300928	'brain'	1.23547	0.949553
RPL10	chr8_4972849_4973163	PGOHUM00000249202	-	0	0	0	0	0	0	0	0	0	0	0	0	0	1.1697	0	0	1.1697	1.1697	0.999998	'testes'	4.7318	0.247199
RPS15	chr1_113542970_113543403	PGOHUM00000244855	+	0	0	0	0	0	0	0	0	0	0	0	0	0	1.16825	0	0	1.16825	1.16825	0.999998	'testes'	1.1515	1.01455
RPL9	chr15_64458732_64459307	PGOHUM00000246826	-	0.537249	1.1622	0	0.159134	0.52049	0	0	0	0	0	0	0	0	0	0	0	1.1622	2.37907	0.528706	'adrenal'	8.10601	0.143375
RPL18	chr16_74826457_74827022	PGOHUM00000248939	-	0	0	0	0	0	0	0	0	0	0	0	0	0	1.15451	0	0	1.15451	1.15451	0.999998	'testes'	162.678	0.00709686
RPL31	chr5_61893451_61893790	PGOHUM00000235239	-	0	1.1425	0	0	0	0.566392	0.177278	0	0	0	0	0.343632	0	0	0.0777618	0	1.1425	2.30756	0.532608	'adrenal'	5.40987	0.211188
RPS7	chr4_39392226_39392466	PGOHUM00000245500	-	0.157376	0.583616	0.274242	0	0	0	0.158475	0	0	1.13729	0	1.07515	0	0	0	0.450997	1.13729	3.83715	0.412914	'lymph'	5.03878	0.225709
RPL9	chr1_9559072_9559627	PGOHUM00000244595	+	0	0	0.232051	1.12414	0	0	0.938662	0.0969168	0.372668	0	0.596497	0.38989	0.354757	0.188717	0	0	1.12414	4.2943	0.390879	'breast'	4.1706	0.269539
RPL34	chr1_26525765_26526114	PGOHUM00000244642	+	0	1.12079	0	0	0	0	0	0	0	0	0	0	0	0.0815833	0	0	1.12079	1.20237	0.844721	'adrenal'	31.3722	0.0357256
RPL29	chr5_148905142_148905555	PGOHUM00000235420	-	0.0875996	0	0.15265	0.311366	0.084867	0	0	0	1.1207	0	0	0	0.400064	0.331051	0	0	1.1207	2.4883	0.506165	'lung'	162.446	0.00689889
RPL21	chr17_25067423_25067829	PGOHUM00000237015	-	0	1.11669	0	0.778416	0.106084	0	0.220529	0	0	0.395655	0	0.320603	0	0	0	0	1.11669	2.93798	0.464265	'adrenal'	8.56035	0.130449
RPL32	chr15_32165404_32165807	PGOHUM00000246737	-	0.153716	0.641298	0.535728	0	0	0.123636	0.15479	0	0.430183	1.11085	0	0.525074	0	0.217843	0	0	1.11085	3.89311	0.405941	'lymph'	5.70952	0.19456
RPS12	chr5_80573908_80574174	PGOHUM00000235299	-	0	0.877703	0	0.841257	0	0	0	0	0	0	0	1.10875	0.28824	0.715553	0	0	1.10875	3.8315	0.408497	'ovary'	17.4476	0.0635473
RPL39	chr19_58161704_58161840	PGOHUM00000234409	-	0	0	1.10174	0.561813	0.918778	0	0	0	0	0	0	0	0.962472	0	0	0	1.10174	3.5448	0.421928	'brain'	0	Inf
RPS6	chr11_111611307_111611966	PGOHUM00000242488	-	0.107556	1.09687	0.562277	0.0477874	0.156301	0.173018	0	0.469674	0	0	0	0.314911	0.0409335	0.35566	0.807641	0.154113	1.09687	4.28674	0.38706	'adrenal'	849.76	0.0012908
RPL39	chr1_26087913_26088184	PGOHUM00000244641	+	0	0.67139	0.50478	0	0	0	0	0	0	0	0	0.565419	0	1.09471	0	0	1.09471	2.8363	0.467798	'testes'	0.307066	3.56507
RPS24	chr17_8141082_8141259	PGOHUM00000236917	-	0	0	0	0	0	0	0	0	0	0	0	0	0	1.09471	0	0	1.09471	1.09471	0.999999	'testes'	5.91709	0.185008
RPL31	chr2_183361073_183361407	PGOHUM00000241037	+	0	0.660859	1.08688	0	0	0.143333	0.448625	0.259395	0	0	0.478952	0.869608	0	1.09438	0.157429	0.425574	1.09438	5.62504	0.345997	'testes'	5.41089	0.202254
RPL37A	chr20_42528621_42528896	PGOHUM00000247540	-	0	0	0	0	0	0	0	1.09106	0	0	0	0	0	0	0	0	1.09106	1.09106	0.999999	'liver'	14.8531	0.0734571
RPS20	chr8_72970784_72971118	PGOHUM00000249709	+	0	0	1.08688	0	0	0	0	0	0	0	0	0	0	0	0	0	1.08688	1.08688	0.999999	'brain'	51.4608	0.0211206
RPL12	chr4_41085889_41086361	PGOHUM00000245888	+	0	0.124139	0	0.53543	0	1.07698	0	0	0	0	0	0.196022	0.254798	0	0	0	1.07698	2.18737	0.530984	'heart'	3.64363	0.295578
RPL31	chr8_95646440_95647112	PGOHUM00000250037	+	0.198114	0	0	0	0.191934	0	0	0	0	1.07377	0	0	0.37699	0	0	0	1.07377	1.8408	0.585087	'lymph'	7.7055	0.139351
RPL18	chr13_49571471_49572009	PGOHUM00000248592	+	0	0.936217	0.310538	0.475063	0	0	0	0.259395	0.664957	0.751228	1.06434	0.115948	0	0.280609	0.157429	0	1.06434	5.01572	0.358103	'muscle'	110.983	0.00959012
RPS3	chr20_36599998_36600497	PGOHUM00000247654	+	0.190334	1.05876	0.221116	0.394642	0.614657	0	0.191664	0	0	0	0	0.309599	0	0.0599416	0.0560482	0	1.05876	3.09676	0.441104	'adrenal'	87.7474	0.012066
RPL10	chr2_165252043_165252352	PGOHUM00000240413	-	0	0.302276	0	0.144862	0	0	0	0	1.0428	0	0	0.47731	0.620428	0	0	0	1.0428	2.58768	0.477993	'lung'	13.7143	0.0760375
RPS10	chr11_46406821_46407276	PGOHUM00000242221	-	0	0	0	1.04207	0	0	0	0	0	0	0	0	0	0	0	0	1.04207	1.04207	0.999999	'breast'	0.109032	9.55751
RPL37	chr17_30427869_30428136	PGOHUM00000237362	+	0	0	0.446126	0.341242	0	0	1.03121	0	0	1.04068	0	0	0	0	0	0	1.04068	2.85926	0.454537	'lymph'	8.22413	0.12654
RPL22	chr3_170684156_170684502	PGOHUM00000237856	-	0	0	0	0.230745	0	0	0	0	1.03815	0	0	0	0	0	0	0	1.03815	1.26889	0.740042	'lung'	108.571	0.00956192
RPS20	chr1_101494420_101494764	PGOHUM00000244820	+	0	0	0	1.02553	0	0	0	0	0	0	0	0	0	0	0	0.826829	1.02553	1.85236	0.567316	'breast'	249.035	0.00411802
RPS7	chr1_1657110_1658546	PGOHUM00000244581	+	0	0	0	1.02013	0.370735	0	0	0	0	0	0	0	0	0	0	0	1.02013	1.39087	0.679584	'breast'	2.08049	0.490334
RPL23	chr21_29291808_29292225	PGOHUM00000239060	-	0.229603	0.496688	0.800208	1.02013	0.074147	0	0	0.33421	0	0	0	0.597558	0.757314	0.433851	0.878954	0	1.02013	5.62267	0.336813	'breast'	88.407	0.0115391
RPS20	chr5_149381326_149381674	PGOHUM00000235423	-	0.461636	0.641977	0.201111	0.102553	0.335427	0	0	1.00793	0	0	0	0.563175	0	0	0.611726	0	1.00793	3.92554	0.387636	'liver'	17.0242	0.0592059
RPS12	chr11_72096879_72097255	PGOHUM00000242794	+	0.242359	0.374487	0	0	0	0	0	0.117592	0.129192	0	0	0.157689	0.122983	0	0.285472	1.00322	1.00322	2.43299	0.483574	'whiteBloodCells'	11.6836	0.0858656
RPS10	chr9_127065722_127066190	PGOHUM00000236333	-	0.22303	0	0	0.297278	0.108036	0.179386	0.336882	0	0	0.906609	0.999041	0	0	0.316073	0.591085	0	0.999041	3.95742	0.384833	'muscle'	0	Inf
RPS2	chr14_74194498_74195057	PGOHUM00000248231	+	0.459448	0	0.100079	0.204134	0	0	0.462658	0.585175	0	0.51879	0.308708	0.784708	0	0.705379	0.405885	0.987492	0.987492	5.52246	0.33496	'whiteBloodCells'	3.46039	0.28537
RPL7	chr20_60580329_60581036	PGOHUM00000247684	+	0	0	0	0.206813	0.270575	0.224635	0	0	0	0	0.333611	0.045429	0.283442	0.0439777	0.986908	0	0.986908	2.39539	0.483373	'thyroid'	2.35446	0.419166
RPS15A	chr1_21202626_21203015	PGOHUM00000243925	-	0	0.794901	0.29882	0	0.249197	0	0	0	0	0	0	0.0836793	0.587358	0.162012	0	0.982834	0.982834	3.1588	0.422138	'whiteBloodCells'	5.0303	0.195383
RPL36	chr20_33595592_33595886	PGOHUM00000247522	-	0.0987876	0.549518	0.344293	0.614483	0.191412	0.158913	0.397911	0	0	0.981612	0	0.0964131	0.225579	0.279999	0.610895	0	0.981612	4.54982	0.360505	'lymph'	77.3927	0.0126835
RPL29	chr12_119444850_119445216	PGOHUM00000239591	-	0.201406	0.746899	0.175484	0.178971	0	0.971966	0.405627	0	0	0	0	0	0.0766512	0.285428	0.177926	0	0.971966	3.22036	0.41632	'heart'	37.8991	0.0256461
RPS15A	chr9_109765805_109766147	PGOHUM00000236304	-	0	0	0	0	0	0	0	0	0	0	0	0	0	0	0	0.96762	0.96762	0.96762	1	'whiteBloodCells'	5.0303	0.192358
RPL7A	chr16_22298611_22298736	PGOHUM00000248762	-	0	0	0	0	0	0	0	0	0	0	0	0	0	0.967509	0	0	0.967509	0.967509	1	'testes'	2.5106	0.38537
RPL21	chr8_22303326_22303744	PGOHUM00000249266	-	0	0.0685036	0	0	0	0.356585	0.96728	0	0	0.20024	0	0.0721139	0	0	0	0	0.96728	1.66472	0.583722	'kidney'	1.82183	0.530939
RPS16	chr16_2322318_2322734	PGOHUM00000248698	-	0	0	0.952629	0	0	0	0	0	0	0	0	0	0	0.129122	0	0	0.952629	1.08175	0.792001	'brain'	120.535	0.00790337
RPS15A	chr1_211093233_211093380	PGOHUM00000245203	+	0	0.488461	0	0	0	0	0	0	0	0.951866	0	0	0	0	0	0.167762	0.951866	1.60809	0.590275	'lymph'	8.03677	0.118439
RPL22	chr11_46031823_46032154	PGOHUM00000242220	-	0	0.249658	0.156419	0.239291	0	0	0.271169	0	0	0	0	0.17521	0	0.508838	0	0.943197	0.943197	2.54378	0.458658	'whiteBloodCells'	114.998	0.00820189
RPS12	chr6_18061779_18062149	PGOHUM00000243497	+	0.163756	0.227728	0.428039	0.218272	0.555267	0	0	0.119181	0	0.369813	0	0	0	0.309428	0.940322	0	0.940322	3.33181	0.403968	'thyroid'	9.22226	0.101962
RPL21	chr6_107197028_107197493	PGOHUM00000243728	+	0	0.917678	0.156807	0.319844	0	0	0	0	0.93536	0	0	0.0878218	0	0.0850162	0	0	0.93536	2.50253	0.460457	'lung'	7.05733	0.132537
RPL21	chr14_30650531_30651196	PGOHUM00000250104	-	0.0788587	0	0	0.0700743	0	0.253709	0	0	0	0.926056	0	0	0.30012	0	0.208995	0	0.926056	1.83781	0.537799	'lymph'	8.16141	0.113468
RPS10	chr19_47866344_47866766	PGOHUM00000234712	+	0	0	0.498818	0.254364	0	0.920944	0	0	0	0	0	0	0	0	0	0	0.920944	1.67413	0.565212	'heart'	0.131202	7.01926
RPL39	chr1_933320_933472	PGOHUM00000243876	-	0	0	0	0	0.92078	0	0	0	0	0	0	0.231896	0.904283	0	0	0	0.92078	2.05696	0.504539	'colon'	0	Inf
RPL19	chr3_198034625_198034808	PGOHUM00000238319	+	0	0.918002	0.492995	0	0	0	0	0	0	0	0	0	0	0.668221	0.124963	0	0.918002	2.20418	0.486041	'adrenal'	15.8138	0.0580508
RPL30	chr13_30381276_30381557	PGOHUM00000248353	-	0.206556	0.478747	0	0.917735	0	0.166136	0	0	0	0	0	0	0	0.195151	0.0912375	0	0.917735	2.05556	0.503842	'breast'	254.71	0.00360306
RPL29	chr11_33168160_33168625	PGOHUM00000242205	-	0	0	0.238157	0	0	0	0	0	0	0	0	0	0	0.322806	0	0.913863	0.913863	1.47483	0.607109	'whiteBloodCells'	46.0841	0.0198303
RPL32	chr2_10931870_10932146	PGOHUM00000239977	-	0	0	0	0	0	0.894189	0	0	0	0	0	0	0	0	0	0	0.894189	0.894189	0.999998	'heart'	1.22632	0.729162
RPS20	chr3_27479001_27479311	PGOHUM00000237969	+	0.189343	0.877703	0	0	0	0.152292	0.285999	0	0	0	0	0	0.14412	0	0	0	0.877703	1.64946	0.554518	'adrenal'	283.584	0.00309503
RPS5	chr6_116686352_116686971	PGOHUM00000243339	-	0	0.179754	0.337866	0.861447	0	0.46784	0	0.141111	0	0	0	0.189227	0	0.641136	0.342567	0	0.861447	3.16095	0.397788	'breast'	67.9632	0.0126752
RPL34	chr1_21272654_21272846	PGOHUM00000243926	-	0	0	0	0.485778	0	0	0	0	0	0	0.857072	0	0	0	0	0	0.857072	1.34285	0.618543	'muscle'	5.05681	0.169489
RPS14	chr5_115926157_115926605	PGOHUM00000235737	+	0	0	0	0	0	0.261655	0	0	0.845381	0	0	0.0793736	0	0.153676	0.071847	0	0.845381	1.41193	0.594396	'lung'	72.4723	0.0116649
RPS27A	chr5_140948689_140949144	PGOHUM00000235798	+	0	0.382274	0	0	0	0	0.0692019	0.300094	0	0	0	0	0	0.844055	0.06071	0.328231	0.844055	1.98457	0.491292	'testes'	1.61186	0.523653
RPSA	chr7_6371615_6371851	PGOHUM00000233108	+	0	0	0	0	0	0	0	0	0	0	0	0	0	0.8436	0	0	0.8436	0.8436	0.999998	'testes'	0.707242	1.1928
RPL21	chr5_31876358_31876834	PGOHUM00000235179	-	0	0	0	0	0	0.843461	0	0	0	0	0	0	0	0	0	0	0.843461	0.843461	0.999998	'heart'	1.32481	0.636663
RPLP0	chr11_61160728_61161685	PGOHUM00000242755	+	0	0	0.127208	0.843284	0	0	0	0	0	0	0	0	0	0	0	0	0.843284	0.970492	0.781533	'breast'	5.63357	0.149689
RPS19	chr14_34107649_34108086	PGOHUM00000247764	-	0.104166	0.38629	0.181518	0.647936	0	0.335129	0.839148	0	0.249869	0.282287	0	0.50831	0	0.492071	0.184044	0	0.839148	4.21077	0.349269	'kidney'	77.188	0.0108715
RPL17	chr5_32923853_32924008	PGOHUM00000235180	-	0	0	0	0.839072	0	0	0	0	0	0	0	0	0	0	0	0	0.839072	0.839072	0.999997	'breast'	3.54938	0.2364
RPS7	chr19_3519118_3519604	PGOHUM00000234118	-	0	0	0	0	0	0	0	0	0	0	0	0	0	0.837721	0	0	0.837721	0.837721	0.999997	'testes'	2.65752	0.315227
RPL21	chr17_18157172_18157566	PGOHUM00000237250	+	0	0	0	0	0	0.126034	0	0	0	0	0	0.458793	0.834903	0	0	0	0.834903	1.41973	0.587952	'prostate'	4.95447	0.168515
RPS12	chr15_88550806_88551200	PGOHUM00000247266	+	0	0.219569	0.825405	0	0.45889	0	0	0	0	0	0	0	0	0	0	0	0.825405	1.50386	0.564469	'brain'	2.62354	0.314615
RPS27A	chr19_7636603_7636842	PGOHUM00000234476	+	0	0	0	0	0	0	0	0	0	0	0	0	0	0	0	0.824026	0.824026	0.824026	0.999997	'whiteBloodCells'	1.59207	0.517583
RPL13A	chr3_11307091_11307348	PGOHUM00000237532	-	0.549152	0.814593	0	0.195192	0	0	0	0	0	0	0	0	0	0	0	0	0.814593	1.55894	0.548834	'adrenal'	46.4434	0.0175395
RPL39	chr3_135553468_135553620	PGOHUM00000250259	-	0	0	0	0	0	0.812221	0	0	0	0	0	0	0	0	0	0	0.812221	0.812221	0.999997	'heart'	1.01246	0.802226
RPL12	chr7_22888037_22888531	PGOHUM00000233147	+	0.20085	0.558626	0	0.53543	0	0.161547	0	0	0	0	0.80972	0	0	0.75904	0.532303	0.479652	0.80972	4.03717	0.350151	'muscle'	6.07804	0.133221
RPL31	chr12_6389067_6389440	PGOHUM00000239302	-	0	0	0	0	0	0	0	0	0	0	0	0	0	0	0.806925	0	0.806925	0.806925	0.999997	'thyroid'	4.89441	0.164867
RPL35A	chr9_34181553_34181876	PGOHUM00000236444	+	0.384697	0.802471	0.335184	0	0	0	0	0	0	0	0.516964	0.657037	0	0	0	0	0.802471	2.69635	0.413683	'adrenal'	250.016	0.00320968
RPL32	chr17_55677447_55677790	PGOHUM00000237125	-	0	0.325641	0	0.234089	0	0.423768	0	0.639089	0	0.793222	0	0.171401	0	0	0	0.335525	0.793222	2.92273	0.397065	'lymph'	5.70952	0.13893
RPL7	chr12_67365818_67366352	PGOHUM00000239842	+	0.0597925	0	0.104194	0.106264	0.115855	0	0	0	0	0	0	0.116711	0.0455116	0.790875	0	0.399815	0.790875	1.73902	0.508767	'testes'	2.00224	0.394995
RPL15	chr2_30822814_30823071	PGOHUM00000240005	-	0	0	0	0	0	0	0	0	0.790372	0	0	0	0	0	0	0	0.790372	0.790372	0.999997	'lung'	473.292	0.00166995
RPL32	chr17_55405688_55405900	PGOHUM00000237118	-	0	0	0	0	0	0	0	0.7898	0	0	0	0	0	0	0	0	0.7898	0.7898	0.999997	'liver'	0.917164	0.861132
RPL37	chr17_44331492_44332109	PGOHUM00000237428	+	0	0.459336	0.107921	0.110066	0.539997	0	0	0.0901475	0	0.783222	0	0.060443	0	0.058512	0.0547114	0.591598	0.783222	2.85595	0.398884	'lymph'	8.22413	0.0952346
RPL18A	chr19_11493783_11494310	PGOHUM00000234495	+	0	0.619555	0.116452	0.771977	0	0.215	0.134588	0.291819	0	0	0.299345	0.0652206	0.203464	0.063137	0.590361	0	0.771977	3.37092	0.369404	'breast'	0.295253	2.61463
RPS8	chr19_20051668_20052348	PGOHUM00000234208	-	0	0	0	0	0	0	0	0	0	0	0	0	0	0	0.767267	0	0.767267	0.767267	0.999996	'thyroid'	31.9743	0.0239964
RPL13A	chr6_119632000_119632575	PGOHUM00000243345	-	0.448121	0.259659	0	0.348428	0.75975	0.270323	0.394846	0.326142	0.134367	0.3036	0	0	0.0426365	0	0.197939	0.642098	0.75975	4.12791	0.338659	'colon'	28.6672	0.0265024
RPL9	chr19_56816207_56816757	PGOHUM00000234746	+	0	0.756175	0.304566	0	0	0	0	0	0	0	0	0	0	0	0	0.333912	0.756175	1.39465	0.560506	'adrenal'	8.10601	0.0932857
RPL7	chr1_8768846_8769569	PGOHUM00000243885	-	0	0.433954	0	0	0.75579	0	0	0	0	0	0	0.30455	0	0	0.689176	0	0.75579	2.18347	0.4437	'colon'	5.3518	0.141222
RPL37	chr10_34992790_34993035	PGOHUM00000238404	-	0	0	0	0	0	0	0.344274	0	0	0	0	0.222445	0	0.753686	0	0	0.753686	1.32041	0.577573	'testes'	7.74294	0.0973385
RPS12	chr17_4554863_4555258	PGOHUM00000236906	-	0	0	0.447702	0	0	0	0	0	0	0	0	0.752227	0	0.242732	0	0	0.752227	1.44266	0.548173	'ovary'	17.4476	0.0431134
RPS15A	chr3_130000373_130000734	PGOHUM00000237759	-	0.752148	0.30992	0.145632	0	0	0.537747	0.252468	0	0.601409	0.603943	0.673836	0.570943	0	0.0789576	0	0	0.752148	4.527	0.325894	'adipose'	6.16784	0.121947
RPS21	chr4_79908677_79908969	PGOHUM00000245975	+	0	0	0.346174	0	0	0	0	0	0	0	0	0.0969399	0	0.750744	0	0	0.750744	1.19386	0.612746	'testes'	8.11127	0.0925558
RPS15	chr1_170039309_170039703	PGOHUM00000245086	+	0.466075	0.144033	0.270726	0.138052	0.150512	0	0	0	0	0.421018	0	0	0	0.14678	0	0.742026	0.742026	2.47922	0.41474	'whiteBloodCells'	0.46268	1.60376
RPS2	chr1_33225155_33226423	PGOHUM00000244662	+	0	0.364037	0.0570205	0.116307	0.031701	0.0526372	0.131801	0	0	0.0591168	0.439722	0.0319352	0	0.74196	0.0867208	0.312572	0.74196	2.42553	0.418868	'testes'	1.85839	0.399248
RPL21	chr3_32046692_32047171	PGOHUM00000237980	+	0	0	0	0	0	0	0	0	0	0.741534	0	0	0	0	0	0	0.741534	0.741534	0.999996	'lymph'	8.16141	0.0908586
RPL29	chr2_186735900_186736219	PGOHUM00000240453	-	0	0	0	0.246597	0	0	0	0	0.739647	0	0	0.0902799	0	0.0873958	0	0	0.739647	1.16392	0.616834	'lung'	162.446	0.00455318
RPL18A	chr22_16944230_16944475	PGOHUM00000246216	-	0.227924	0.739582	0	0.202535	0	0.366645	0	0	0.546736	0	0	0.333668	0.433716	0	0.50338	0.217723	0.739582	3.57191	0.3546	'adrenal'	2.4387	0.303268
RPS3A	chr12_8403089_8403682	PGOHUM00000250983	-	0	0	0	0	0	0	0	0	0	0	0	0.739167	0	0	0	0	0.739167	0.739167	0.999996	'ovary'	8.14806	0.0907169
RPS27A	chr3_173425912_173426353	PGOHUM00000237861	-	0	0	0	0	0	0.113553	0	0	0.451544	0	0	0.137786	0	0.733616	0	0	0.733616	1.4365	0.541826	'testes'	1.61186	0.455137
RPL9	chr4_169913542_169914109	PGOHUM00000246137	+	0	0.10516	0	0	0	0.729859	0	0	0	0	0	0	0.259012	0	0	0	0.729859	1.09403	0.636555	'heart'	1.63337	0.446843
RPS11	chr16_66447362_66447520	PGOHUM00000248913	-	0	0	0	0.442524	0	0	0.250739	0	0	0	0	0.729042	0	0	0	0	0.729042	1.4223	0.542939	'ovary'	146.774	0.00496709
RPL21	chr9_37195130_37195365	PGOHUM00000236031	-	0	0.72742	0	0.232405	0	0	0	0	0	0	0	0	0	0	0	0	0.72742	0.959825	0.696222	'adrenal'	8.56035	0.0849755
RPL31	chr2_223299420_223299794	PGOHUM00000241120	+	0	0	0	0	0	0	0	0.724884	0	0	0	0	0	0	0	0	0.724884	0.724884	0.999995	'liver'	3.86355	0.187621
RPL5	chr5_41003350_41003622	PGOHUM00000235200	-	0	0.724813	0	0	0	0	0	0	0	0	0	0.635843	0	0	0	0	0.724813	1.36066	0.554861	'adrenal'	184.815	0.00392183
RPL23	chr6_40034131_40034550	PGOHUM00000243170	-	0.475214	0	0.207026	0.211139	0.115097	0	0	0	0	0	0	0	0.723427	0	0	0	0.723427	1.7319	0.48677	'prostate'	131.736	0.0054915
RPL13	chr10_7915587_7915874	PGOHUM00000238345	-	0	0.633927	0	0	0.662442	0	0	0	0	0.720613	0	0	0	0	0	0	0.720613	2.01698	0.450476	'lymph'	19.4156	0.0371152
RPL24	chr6_43032106_43032444	PGOHUM00000243175	-	0	0	0.719884	0	0	0	0	0	0	0	0	0	0	0	0	0	0.719884	0.719884	0.999995	'brain'	2.41164	0.298504
RPS24	chr12_8412855_8413211	PGOHUM00000239649	+	0	0	0	0.717872	0	0	0	0	0	0	0	0	0	0	0	0	0.717872	0.717872	0.999995	'breast'	7.00066	0.102544
RPS14	chr1_204935805_204936237	PGOHUM00000244405	-	0	0.717102	0	0.601409	0	0.155532	0	0	0	0	0	0	0	0	0.341655	0	0.717102	1.8157	0.473183	'adrenal'	241.286	0.002972
RPL34	chr19_22673994_22674333	PGOHUM00000234627	+	0	0	0	0.477403	0	0	0	0	0.715963	0	0	0	0	0	0	0	0.715963	1.19337	0.59513	'lung'	10.7133	0.0668294
RPL13A	chr7_77825545_77826125	PGOHUM00000233449	+	0	0	0	0	0.216737	0	0	0	0.715523	0	0	0	0	0	0	0	0.715523	0.93226	0.702947	'lung'	35.5381	0.0201339
RPL32	chr15_48878159_48878440	PGOHUM00000247116	+	0	0	0.713801	0.0909979	0	0.164732	0	0	0	0	0	0.0999437	0	0	0	0	0.713801	1.06947	0.636745	'brain'	1.23547	0.577756
RPL30	chr1_152129755_152129966	PGOHUM00000245007	+	0	0.709554	0.66684	0.226697	0	0	0	0	0	0	0	0	0	0.241028	0.112686	0	0.709554	1.95681	0.453712	'adrenal'	417.603	0.00169911
RPS2	chr7_23496590_23497505	PGOHUM00000233150	+	0.165245	0.56173	0.0959846	0.685242	0.426907	0.708848	0.110933	0.160353	0	0	0.0493466	0.0537576	0.251555	0.364282	0.4866	0	0.708848	4.12078	0.330117	'heart'	0.896708	0.7905
RPL35A	chr5_72210454_72210768	PGOHUM00000235271	-	0.655868	0.0868655	0.163273	0.333034	0	0.301443	0	0	0	0	0	0.27433	0	0.708176	0.165544	0	0.708176	2.68853	0.391931	'testes'	245.496	0.00288468
RPS27A	chr2_47964098_47964554	PGOHUM00000240635	+	0	0.699513	0	0	0	0.220679	0.552571	0.499213	0	0	0	0.267774	0	0	0	0.327611	0.699513	2.56736	0.397747	'adrenal'	3.8326	0.182516
RPS16	chr11_94576595_94576851	PGOHUM00000242871	+	0.440653	0	0	0	0	0	0	0	0	0.696593	0	0	0	0	0	0	0.696593	1.13725	0.602767	'lymph'	683.218	0.00101958
RPL31	chr9_109842315_109842691	PGOHUM00000236753	+	0	0	0	0	0	0	0	0	0	0	0	0	0	0.229487	0	0.696083	0.696083	0.92557	0.692216	'whiteBloodCells'	5.84394	0.119112
RPS3A	chrX_53110973_53111435	PGOHUM00000241320	-	0	0.691682	0.47276	0	0.197126	0.218209	0	0	0	0	0	0.397164	0	0.192238	0	0	0.691682	2.16918	0.426935	'adrenal'	14.6481	0.0472198
RPL17	chr15_63184925_63185203	PGOHUM00000247146	+	0	0	0.686099	0	0	0	0	0	0	0	0	0	0	0	0	0	0.686099	0.686099	0.999994	'brain'	2.81807	0.243464
RPS12	chr19_11495251_11495643	PGOHUM00000234496	+	0	0.470286	0	0.300505	0	0	0.681076	0	0	0	0	0	0	0	0	0	0.681076	1.45187	0.517237	'kidney'	4.33833	0.15699
RPL34	chr10_134854157_134854502	PGOHUM00000238969	+	0	0	0	0	0	0	0	0	0	0	0	0.677423	0	0.409863	0	0	0.677423	1.08729	0.609189	'ovary'	22.5045	0.0301017
RPL34	chr1_199099559_199099894	PGOHUM00000245155	+	0	0	0	0	0.674064	0	0	0	0	0	0	0	0	0	0	0	0.674064	0.674064	0.999994	'colon'	27.4635	0.024544
RPL21	chr4_99549464_99549934	PGOHUM00000246008	+	0	0.247822	0.116452	0	0	0	0.672938	0	0	0	0	0.130441	0	0	0	0	0.672938	1.16765	0.580882	'kidney'	1.82183	0.369375
RPL21	chr3_37764606_37765395	PGOHUM00000237996	+	0	0	0	0.671451	0.569374	0	0	0	0	0	0	0	0	0	0.14834	0	0.671451	1.38916	0.525656	'breast'	4.59176	0.14623
RPL24	chr17_32888384_32889028	PGOHUM00000237377	+	0	0.67139	0	0.386107	0	0	0	0	0	0	0	0.282709	0	0.273678	0.191926	0	0.67139	1.80581	0.459267	'adrenal'	6.27731	0.106955
RPS27A	chr8_54962124_54962592	PGOHUM00000249343	-	0.669089	0	0.12955	0	0	0	0	0	0	0	0	0	0	0.351192	0	0	0.669089	1.14983	0.584238	'adipose'	0.707901	0.945173
RPL35A	chr6_35354986_35355186	PGOHUM00000243161	-	0	0.668726	0	0	0	0	0	0	0	0	0	0	0.109806	0	0.127443	0	0.668726	0.905975	0.682732	'adrenal'	250.016	0.00267473
RPS20	chr12_119169646_119169977	PGOHUM00000239942	+	0	0.667402	0	0.319844	0	0	0	0	0	0	0	0.175644	0	0.255049	0	0	0.667402	1.41794	0.518171	'adrenal'	283.584	0.00235345
RPL18A	chr3_38543297_38543820	PGOHUM00000237592	-	0.143976	0.667402	0.376336	0.255875	0	0	0	0	0	0	0	0.351287	0.0547942	0	0.190786	0.412596	0.667402	2.45305	0.397495	'adrenal'	2.4387	0.273671
RPS25	chr2_20669524_20669895	PGOHUM00000239987	-	0.188851	0.612796	0.493635	0.503443	0.54888	0.455688	0.190171	0	0	0	0	0.645091	0.50311	0.178424	0.667337	0	0.667337	4.98743	0.301866	'thyroid'	31.4109	0.0212454
RPL31	chr1_72539744_72540098	PGOHUM00000244756	+	0	0	0.664509	0	0	0	0	0	0	0	0	0	0	0	0	0	0.664509	0.664509	0.999994	'brain'	2.70609	0.245561
RPL38	chr3_99726598_99726808	PGOHUM00000237691	-	0	0	0	0	0	0	0	0	0	0	0	0	0	0.663061	0	0	0.663061	0.663061	0.999994	'testes'	6.23968	0.106265
RPL12	chr10_99059305_99059705	PGOHUM00000238602	-	0	0.366346	0	0	0	0	0	0.143795	0	0.0892374	0	0	0.375966	0.373332	0.436353	0.660564	0.660564	2.44559	0.396236	'whiteBloodCells'	3.61562	0.182697
RPLP1	chr17_38575420_38575620	PGOHUM00000237078	-	0	0.12963	0.243653	0	0.135461	0.224923	0.140799	0.610576	0	0.631526	0	0.272923	0	0.660511	0.123522	0	0.660511	3.17352	0.355335	'testes'	2.30001	0.287177
RPL35A	chr9_6665284_6665611	PGOHUM00000236380	+	0	0	0	0	0	0	0.0912913	0.659808	0	0	0	0	0	0.256957	0.560622	0	0.659808	1.56868	0.4885	'liver'	133.852	0.00492937
RPS10	chr6_34819931_34820386	PGOHUM00000243602	+	0	0	0	0.659271	0	0	0	0	0	0	0	0	0	0	0	0	0.659271	0.659271	0.999994	'breast'	0.109032	6.04659
RPS4X	chr13_50932665_50933447	PGOHUM00000248595	+	0	0	0	0.400797	0.174788	0	0.363353	0.656533	0	0	0	0.0880398	0.480639	0.0852272	0	0	0.656533	2.24938	0.410072	'liver'	80.5898	0.0081466
RPL17	chr10_66050307_66050625	PGOHUM00000238504	-	0	0	0.161607	0	0	0	0.653711	0	0	0	0	0	0	0	0	0	0.653711	0.815318	0.727681	'kidney'	1.67655	0.389915
RPS15A	chr8_95769642_95770014	PGOHUM00000249751	+	0	0	0	0.0724311	0.552777	0	0	0	0.456226	0	0	0	0	0	0.648073	0	0.648073	1.72951	0.461029	'thyroid'	7.62304	0.085015
RPS27A	chr1_149120332_149120789	PGOHUM00000244267	-	0	0	0	0	0.240682	0	0	0	0	0	0	0.646561	0	0.469429	0	0	0.646561	1.35667	0.521655	'ovary'	1.87947	0.344012
RPL21	chr20_18413909_18414693	PGOHUM00000247602	+	0.643431	0	0	0.190586	0	0	0	0	0	0	0	0	0	0	0	0	0.643431	0.834016	0.705743	'adipose'	3.32958	0.193247
RPS6	chr9_4623032_4623767	PGOHUM00000236357	+	0.632241	0	0	0.120389	0.218757	0	0	0	0	0	0	0.0881491	0	0.085333	0	0	0.632241	1.14487	0.566484	'adipose'	596.78	0.00105942
RPL26	chr10_69929295_69929756	PGOHUM00000238827	+	0.0851378	0.631453	0	0.226962	0	0	0	0	0	0	0	0	0	0	0	0	0.631453	0.943553	0.637879	'adrenal'	4.55926	0.138499
RPL4	chr2_197603082_197603330	PGOHUM00000241053	+	0	0.628021	0	0	0	0	0	0	0	0	0	0	0	0	0	0	0.628021	0.628021	0.999993	'adrenal'	9.37922	0.0669588
RPS2	chr17_19289878_19290757	PGOHUM00000236957	-	0	0	0.627226	0	0	0	0	0	0	0	0	0.351287	0	0	0	0	0.627226	0.978513	0.620244	'brain'	1.43137	0.4382
RPL17	chr3_65804605_65805158	PGOHUM00000238050	+	0	0	0	0.567647	0	0.373674	0.58479	0.0845313	0	0	0.624321	0.170032	0.088406	0.0548667	0	0	0.624321	2.54827	0.379967	'muscle'	0.642814	0.97123
RPL27	chrX_53158923_53159190	PGOHUM00000241321	-	0	0.296514	0	0	0	0	0	0	0	0	0	0.624282	0	0	0.282542	0	0.624282	1.20334	0.546618	'ovary'	416.799	0.0014978
RPS2	chr15_84115237_84115398	PGOHUM00000251227	+	0	0.16282	0	0.624237	0	0.282512	0	0	0	0	0	0	0	0	0.310296	0	0.624237	1.37986	0.507351	'breast'	2.00268	0.311701
RPS3A	chr16_1467832_1468582	PGOHUM00000248964	+	0	0.368124	0.0768809	0	0	0	0	0	0	0	0	0.129175	0	0.416827	0.623604	0	0.623604	1.61461	0.467954	'thyroid'	7.86864	0.0792518
RPS12	chr19_37818824_37819218	PGOHUM00000234655	+	0	0	0	0	0	0	0.312887	0	0.621114	0	0	0	0.532136	0.14678	0.205869	0	0.621114	1.81879	0.440863	'lung'	28.1627	0.0220545
RPL5	chr4_143427520_143428228	PGOHUM00000245714	-	0	0.258597	0	0.619647	0	0.149565	0	0	0	0	0	0	0.28308	0	0	0	0.619647	1.31089	0.519358	'breast'	129.601	0.00478118
RPS11	chr12_131912360_131912842	PGOHUM00000251029	+	0	0.294785	0	0.470908	0.61609	0	0	0	0	0	0	0	0	0	0.0936315	0	0.61609	1.47541	0.486689	'colon'	104.128	0.00591665
RPS12	chr10_35004572_35004975	PGOHUM00000238405	-	0	0.565263	0	0.338619	0	0	0.613968	0	0	0	0	0	0.232043	0	0.201985	0	0.613968	1.95188	0.424259	'kidney'	4.33833	0.141522
RPL12	chr19_13130128_13130602	PGOHUM00000234171	-	0	0.612796	0	0	0	0	0	0	0	0	0	0	0	0	0.58392	0	0.612796	1.19672	0.542635	'adrenal'	13.2951	0.046092
RPL9	chr14_58100579_58101112	PGOHUM00000248190	+	0	0.0570284	0	0	0	0	0	0	0	0.611224	0	0	0	0.116232	0	0	0.611224	0.784484	0.711182	'lymph'	11.4989	0.0531548
RPL31	chr7_130855437_130855802	PGOHUM00000233571	+	0	0.0879995	0.330809	0	0	0.610757	0	0	0	0.171485	0	0.0926371	0	0	0	0	0.610757	1.29369	0.519011	'heart'	2.13653	0.285864
RPS2	chr17_17854683_17855865	PGOHUM00000237248	+	0.220772	0.375245	0.192358	0.392359	0.0712952	0.295951	0.0741049	0	0	0.432097	0.329643	0.610486	0.112029	0.139055	0.357563	0.316337	0.610486	3.91929	0.318328	'ovary'	4.68926	0.130188
RPL35A	chr3_159963958_159964233	PGOHUM00000238244	+	0	0	0	0.185125	0	0	0.104893	0	0.166579	0	0	0.609972	0	0	0	0	0.609972	1.06657	0.578233	'ovary'	339.087	0.00179887
RPL9	chr17_15287678_15288227	PGOHUM00000237226	+	0	0.609105	0	0.32434	0	0.11743	0.220529	0	0.175109	0	0	0.071245	0.111129	0	0	0	0.609105	1.62889	0.460561	'adrenal'	8.10601	0.0751424
RPS27	chr18_28613000_28613244	PGOHUM00000235039	+	0	0	0	0	0	0	0	0	0	0.413074	0	0.111572	0	0.432032	0.605955	0	0.605955	1.56263	0.468886	'thyroid'	7.30715	0.0829263
RPL17	chr22_30542716_30543100	PGOHUM00000246312	-	0	0.605911	0	0	0	0	0.0822648	0	0	0.590371	0	0	0	0	0.21651	0	0.605911	1.49506	0.47936	'adrenal'	5.7982	0.1045
RPS3A	chr20_35083561_35083801	PGOHUM00000247526	-	0	0.429348	0.605253	0	0	0	0	0	0	0	0	0	0	0	0	0	0.605253	1.0346	0.586108	'brain'	4.53652	0.133418
RPL21	chr7_3344284_3344756	PGOHUM00000233101	+	0.0707273	0.459001	0	0	0	0	0	0	0	0	0	0	0	0.601399	0	0	0.601399	1.13113	0.55426	'testes'	2.39119	0.251506
RPL31	chr2_61937334_61937682	PGOHUM00000250457	+	0	0	0.600472	0	0	0	0	0	0	0	0	0.420379	0	0.56973	0.380517	0	0.600472	1.9711	0.418083	'brain'	2.70609	0.221897
RPS10	chr6_26310363_26310818	PGOHUM00000243520	+	0	0	0	0	0.600338	0	0	0	0	0	0	0	0	0	0	0	0.600338	0.600338	0.999992	'colon'	0.0592655	10.1296
RPL4	chr22_39313591_39313944	PGOHUM00000246335	-	0	0.600068	0	0	0.418039	0	0.434514	0	0	0	0	0	0	0	0	0	0.600068	1.45262	0.484023	'adrenal'	9.37922	0.0639784
RPS2	chr17_42591559_42592358	PGOHUM00000237098	-	0.0859429	0.239034	0.599053	0.229108	0	0.13825	0	0	0.0687189	0	0	0	0	0	0	0	0.599053	1.36011	0.500276	'brain'	1.43137	0.418518
RPL10A	chr19_19740540_19740795	PGOHUM00000234546	+	0.110498	0	0.192553	0	0	0	0	0	0	0.598894	0	0	0	0.104397	0	0	0.598894	1.00634	0.592206	'lymph'	38.8121	0.0154306
RPS2	chr5_114628247_114629115	PGOHUM00000235360	-	0	0.598565	0.0865435	0	0	0	0	0	0	0.0897251	0	0.0969399	0.151208	0	0.175495	0.142323	0.598565	1.3408	0.503818	'adrenal'	13.1385	0.0455579
RPL5	chr1_35588910_35589792	PGOHUM00000244669	+	0	0	0	0.598227	0	0	0	0	0	0	0	0	0	0	0.0849619	0	0.598227	0.683189	0.787484	'breast'	129.601	0.0046159
RPL21	chr12_121415282_121416129	PGOHUM00000239949	+	0	0	0	0.598227	0	0	0	0	0	0	0	0	0	0	0	0	0.598227	0.598227	0.999992	'breast'	4.59176	0.130283
RPS16	chr2_20218863_20219299	PGOHUM00000239984	-	0	0	0	0	0	0	0	0	0	0	0	0	0.596359	0	0	0	0.596359	0.596359	0.999992	'prostate'	675.286	0.000883122
RPL31	chr13_77894959_77895310	PGOHUM00000248639	+	0	0	0.596234	0	0	0	0	0	0	0	0	0	0	0	0	0	0.596234	0.596234	0.999992	'brain'	2.70609	0.22033
RPS16	chr1_16027314_16027751	PGOHUM00000244615	+	0	0	0	0.592739	0	0	0	0	0	0	0	0	0	0	0.147319	0	0.592739	0.740058	0.727048	'breast'	360.339	0.00164495
RPL21	chrX_100482234_100482580	PGOHUM00000241909	+	0	0	0	0.0902354	0.590276	0	0	0	0	0	0	0	0	0	0	0	0.590276	0.680512	0.780202	'colon'	2.53969	0.232421
RPL13	chr6_28937172_28937800	PGOHUM00000243547	+	0	0	0.21402	0	0	0	0	0	0	0	0	0	0	0.580178	0	0	0.580178	0.794198	0.677621	'testes'	13.5852	0.0427067
RPS27A	chr7_156677823_156678284	PGOHUM00000233658	+	0	0	0	0	0	0.579009	0	0	0	0	0	0	0	0.22671	0	0	0.579009	0.805719	0.669718	'heart'	2.51512	0.230212
RPL7A	chr1_244862179_244862402	PGOHUM00000244533	-	0	0	0	0	0.525669	0	0	0	0.57847	0	0	0.176518	0	0	0.319558	0	0.57847	1.60021	0.453038	'lung'	9.44004	0.0612784
RPL7A	chr15_45809633_45810424	PGOHUM00000246780	-	0	0	0	0	0	0	0.576501	0.416666	0	0	0	0	0	0	0	0	0.576501	0.993167	0.583375	'kidney'	4.59931	0.125345
RPS2	chr10_98370624_98371454	PGOHUM00000238600	-	0	0.149132	0	0	0	0.0646902	0	0	0.06431	0.21796	0	0	0	0	0	0.576219	0.576219	1.07231	0.557632	'whiteBloodCells'	3.46039	0.166518
RPL10	chr16_48742694_48743007	PGOHUM00000248892	-	0	0	0	0	0	0	0	0	0	0	0	0	0	0.572443	0	0	0.572443	0.572443	0.999991	'testes'	4.7318	0.120978
RPS25	chr10_71628735_71629001	PGOHUM00000238523	-	0	0.101517	0.572438	0	0	0	0	0	0	0	0	0	0	0	0.193468	0	0.572438	0.867423	0.632031	'brain'	8.21172	0.0697099
RPS4X	chr17_506787_507537	PGOHUM00000236898	-	0	0	0	0	0	0	0	0	0	0.572364	0	0	0	0	0	0	0.572364	0.572364	0.999991	'lymph'	375.454	0.00152446
RPS10	chr22_21994727_21995120	PGOHUM00000246277	-	0	0	0	0.571757	0	0	0	0	0	0	0	0	0	0	0	0	0.571757	0.571757	0.999991	'breast'	0.109032	5.24394
RPS5	chr21_34429605_34430241	PGOHUM00000239070	-	0	0.191227	0.179716	0.27493	0.0999144	0	0.571186	0	0.247388	0.419226	0	0.0503263	0	0.0487185	0.273324	0	0.571186	2.35596	0.37829	'kidney'	45.7819	0.0124762
RPL37	chr8_57663520_57663810	PGOHUM00000249671	+	0	0	0	0.569238	0	0	0	0	0	0	0	0	0	0	0	0	0.569238	0.569238	0.999991	'breast'	8.53869	0.0666657
RPL29	chr6_7565654_7566113	PGOHUM00000243482	+	0	0.569107	0	0	0	0	0	0	0.327221	0	0.0611046	0	0	0	0	0	0.569107	0.957433	0.591777	'adrenal'	155.815	0.00365246
RPL37	chr12_7009673_7009963	PGOHUM00000239635	+	0	0.185186	0	0	0	0	0	0	0	0	0	0	0	0.566152	0	0	0.566152	0.751338	0.693224	'testes'	7.74294	0.0731185
RPS3A	chr7_133067789_133068513	PGOHUM00000233002	-	0	0.129298	0	0.206549	0.0450381	0	0.561757	0	0	0	0	0.0907417	0.07077	0.30745	0	0.355261	0.561757	1.76687	0.42636	'kidney'	4.78231	0.117466
RPL12	chr11_30346271_30346766	PGOHUM00000242630	+	0.0642294	0	0.559627	0.285373	0	0.309964	0	0	0	0	0	0.188057	0	0	0.510672	0	0.559627	1.91792	0.410018	'brain'	1.2903	0.433718
RPS6	chr6_74157485_74158211	PGOHUM00000243249	-	0	0.0421297	0	0	0	0	0	0.198437	0	0	0	0	0	0.558131	0.080289	0	0.558131	0.878987	0.61652	'testes'	505.397	0.00110434
RPL17	chr6_155207907_155208446	PGOHUM00000243424	-	0	0.549817	0.310032	0.0526986	0	0.0953996	0	0	0	0	0	0.231517	0	0	0.366736	0	0.549817	1.6062	0.441359	'adrenal'	5.7982	0.0948254
RPS9	chr19_54914570_54915150	PGOHUM00000234372	-	0	0	0	0.549392	0.359386	0	0	0	0	0	0	0.241361	0	0.116825	0.109237	0	0.549392	1.3762	0.475735	'breast'	2.90612	0.189047
RPL21	chr4_103802822_103803279	PGOHUM00000246012	+	0	0.190417	0	0	0	0	0	0	0.547422	0	0	0	0	0	0	0	0.547422	0.737839	0.685301	'lung'	7.05733	0.0775679
RPSA	chr6_81236507_81236864	PGOHUM00000243265	-	0	0	0.296027	0.528341	0	0.546541	0.256597	0	0	0	0	0	0	0	0.0750365	0	0.546541	1.70254	0.428264	'heart'	0.728726	0.749996
RPL34	chr11_44607483_44607800	PGOHUM00000250399	+	0	0.258597	0.48606	0.247859	0	0	0	0	0	0	0	0.54445	0	0	0	0.355261	0.54445	1.89223	0.407456	'ovary'	22.5045	0.024193
RPL7A	chr3_42067683_42068169	PGOHUM00000237599	-	0	0.541668	0.113125	0.115372	0	0	0	0	0.0519073	0	0	0	0	0	0	0	0.541668	0.822073	0.63139	'adrenal'	12.8973	0.0419986
RPL21	chr4_62796607_62797077	PGOHUM00000245926	+	0	0	0	0	0	0.537499	0	0	0	0	0	0	0	0	0	0	0.537499	0.537499	0.99999	'heart'	1.32481	0.405717
RPL12	chr1_15991886_15992368	PGOHUM00000244614	+	0	0	0	0	0.536342	0	0	0	0	0	0	0	0	0	0	0	0.536342	0.536342	0.99999	'colon'	4.16169	0.128876
RPL34	chr11_32736390_32736736	PGOHUM00000242632	+	0	0	0	0	0	0	0	0.138889	0.53406	0	0	0	0	0.180297	0	0	0.53406	0.853245	0.610952	'lung'	10.7133	0.0498501
RPL10	chr8_33517245_33517553	PGOHUM00000249616	+	0	0	0	0.121445	0	0	0	0	0	0	0	0.533534	0	0	0	0	0.533534	0.654979	0.737311	'ovary'	11.3304	0.0470886
RPL36	chr1_62446392_62446700	PGOHUM00000244051	-	0	0.17646	0	0.0845661	0	0	0	0	0.532662	0	0	0	0	0	0.420361	0	0.532662	1.21405	0.499269	'lung'	59.1672	0.00900266
RPS15A	chrX_41492410_41492802	PGOHUM00000241722	+	0	0.236795	0	0.529578	0.247446	0	0	0	0	0	0	0	0	0	0	0	0.529578	1.01382	0.548732	'breast'	6.40845	0.0826375
RPL39	chr1_93517109_93517274	PGOHUM00000244106	-	0	0	0.47276	0.241077	0	0	0	0	0	0	0	0.529553	0	0	0	0	0.529553	1.24339	0.49164	'ovary'	1.11186	0.476277
RPL15	chr5_65954416_65954786	PGOHUM00000235612	+	0	0	0	0	0	0.526846	0	0	0	0	0	0.23973	0	0	0	0	0.526846	0.766576	0.649346	'heart'	145.309	0.0036257
RPL31	chr2_217358745_217359112	PGOHUM00000250450	-	0.113606	0.526622	0	0	0	0.18275	0	0	0	0	0	0	0	0	0.501806	0	0.526622	1.32478	0.474721	'adrenal'	5.40987	0.0973446
RPL7A	chr19_21124294_21125081	PGOHUM00000234227	-	0	0.1937	0	0.247542	0	0	0	0	0.222744	0.440375	0	0.475786	0.106019	0.526384	0.0615242	0	0.526384	2.27407	0.371041	'testes'	2.5106	0.209665
RPL32	chr22_16053795_16054198	PGOHUM00000246390	+	0	0.156036	0.439929	0	0	0	0	0	0	0	0	0	0	0.0795059	0.520392	0	0.520392	1.19586	0.497141	'thyroid'	4.02572	0.129267
RPL37	chr9_132589994_132590258	PGOHUM00000236341	-	0	0	0	0	0	0.519053	0.324922	0	0	0	0	0	0	0.203234	0	0	0.519053	1.04721	0.532929	'heart'	3.02046	0.171846
RPS2	chr16_67625058_67625925	PGOHUM00000249162	+	0	0.071634	0.0673218	0.514946	0	0	0	0	0	0	0	0.0377046	0	0.365001	0.0341292	0	0.514946	1.09074	0.519013	'breast'	2.00268	0.257129
RPL27	chr2_206613401_206613811	PGOHUM00000241088	+	0	0.208908	0	0	0	0	0	0	0	0	0	0.513141	0	0	0	0	0.513141	0.722049	0.664492	'ovary'	416.799	0.00123115
RPL10	chr11_82429430_82429603	PGOHUM00000242383	-	0	0.272905	0.512954	0	0	0	0	0	0	0	0	0	0	0	0	0	0.512954	0.785859	0.627531	'brain'	5.87921	0.0872488
RPSA	chr9_78203435_78204319	PGOHUM00000236645	+	0	0	0	0.512766	0	0	0	0	0	0	0	0	0	0	0	0	0.512766	0.512766	0.999989	'breast'	0.960286	0.533972
RPL11	chr2_65040736_65041254	PGOHUM00000240073	-	0	0.512389	0	0.27284	0	0	0	0	0	0.332832	0	0	0	0.232071	0	0	0.512389	1.35013	0.463917	'adrenal'	162.982	0.00314385
RPS27A	chr20_17445488_17445952	PGOHUM00000247600	+	0	0.508737	0	0	0	0	0	0	0	0	0	0	0	0	0	0	0.508737	0.508737	0.999989	'adrenal'	3.8326	0.132739
RPL17	chr6_154579757_154580315	PGOHUM00000243831	+	0	0.42663	0	0	0	0.185063	0.231695	0	0.275963	0	0	0.0561393	0	0	0.508158	0	0.508158	1.68365	0.41632	'thyroid'	9.50258	0.0534758
RPS24	chr18_21932801_21933185	PGOHUM00000235030	+	0	0	0	0	0	0	0	0	0	0	0	0	0	0.505096	0	0	0.505096	0.505096	0.999989	'testes'	5.91709	0.0853623
RPS12	chr16_66800866_66801185	PGOHUM00000249158	+	0.187875	0.26127	0	0.0834735	0	0	0.189188	0	0	0.424281	0.504941	0.275039	0	0	0.248958	0	0.504941	2.17503	0.371495	'muscle'	6.9873	0.0722656
RPL21	chr5_176624373_176624845	PGOHUM00000235851	+	0	0	0	0.504754	0	0	0	0	0	0	0	0	0	0	0	0	0.504754	0.504754	0.999989	'breast'	4.59176	0.109926
RPS2	chr12_110801867_110802440	PGOHUM00000239580	-	0.173114	0.160494	0.502776	0.0512766	0	0	0.0581077	0	0.13842	0	0	0.0563175	0	0	0.101954	0	0.502776	1.24246	0.478993	'brain'	1.43137	0.351256
RPL30	chr12_105828681_105829017	PGOHUM00000239916	+	0	0	0	0	0	0	0	0	0	0	0	0	0	0.502632	0	0	0.502632	0.502632	0.999989	'testes'	256.589	0.0019589
RPL22	chr12_123985982_123986364	PGOHUM00000239601	-	0	0	0	0	0.202996	0	0	0	0.502619	0	0	0	0	0	0	0	0.502619	0.705615	0.665566	'lung'	108.571	0.0046294
RPL34	chr11_111322608_111322826	PGOHUM00000242484	-	0	0.230848	0	0	0	0	0.501477	0	0	0	0	0	0	0	0	0	0.501477	0.732325	0.647748	'kidney'	11.9787	0.0418641
RPSA	chrX_73167902_73168384	PGOHUM00000241848	+	0	0	0.364079	0.0928283	0.303619	0.168046	0.315585	0	0.501174	0.283098	0	0.203908	0.318058	0.098697	0.369145	0	0.501174	3.01824	0.325823	'lung'	1.76785	0.283493
RPL30	chr12_14401069_14401338	PGOHUM00000239357	-	0	0	0	0	0.308045	0	0	0	0	0	0	0	0	0.500679	0	0	0.500679	0.808724	0.606777	'testes'	256.589	0.00195129
RPL6	chr2_210661195_210662027	PGOHUM00000241099	+	0	0	0.0700772	0	0	0.12938	0.323963	0.351216	0	0	0	0.0392478	0.122438	0	0.497366	0.0768292	0.497366	1.61052	0.420695	'thyroid'	1.14112	0.435857
RPL31	chr5_59761495_59761860	PGOHUM00000235232	-	0	0	0	0.496989	0	0	0	0	0	0	0	0	0	0	0	0	0.496989	0.496989	0.999989	'breast'	3.7616	0.132122
RPL6	chr1_148292470_148293642	PGOHUM00000244996	+	0	0	0	0	0.185124	0.0768462	0	0	0	0	0	0	0.218169	0.496468	0	0	0.496468	0.976607	0.540443	'testes'	1.15081	0.431407
RPL32	chr4_113879280_113879708	PGOHUM00000250788	+	0	0	0	0	0	0.495593	0	0	0	0	0	0.200452	0	0	0	0	0.495593	0.696045	0.665369	'heart'	1.22632	0.404129
RPL22	chr10_104637589_104637961	PGOHUM00000238617	-	0	0	0.146983	0	0	0	0	0	0	0	0	0.493921	0	0.239071	0	0	0.493921	0.879976	0.571884	'ovary'	266.234	0.00185522
RPL17	chr17_31071039_31071558	PGOHUM00000237368	+	0.24522	0.28418	0	0	0	0.493085	0.0617333	0	0	0.33227	0	0.41882	0	0.34752	0.108316	0	0.493085	2.29114	0.360144	'heart'	1.4952	0.32978
RPL22	chr17_15928079_15928420	PGOHUM00000237238	+	0.175199	0	0	0	0	0	0	0	0.490306	0	0	0	0	0	0	0	0.490306	0.665505	0.681797	'lung'	108.571	0.00451599
RPL21	chr9_90289593_90290056	PGOHUM00000236251	-	0	0	0	0.0601569	0.262345	0	0	0	0	0.489227	0	0.396425	0.360703	0.0639601	0	0	0.489227	1.63282	0.414943	'lymph'	8.16141	0.059944
RPS23	chr4_146410415_146410733	PGOHUM00000245720	-	0	0	0.48482	0	0	0	0	0	0	0	0	0	0	0	0	0	0.48482	0.48482	0.999988	'brain'	52.3342	0.00926393
RPS5	chr1_211063992_211064469	PGOHUM00000245202	+	0	0	0.350645	0	0	0	0	0	0	0.484714	0	0	0	0.06337	0	0	0.484714	0.898729	0.558804	'lymph'	127.793	0.00379298
RPL13A	chr5_52538150_52538762	PGOHUM00000235586	+	0	0	0	0	0.483936	0	0	0	0	0	0	0	0	0.104875	0	0	0.483936	0.588811	0.742921	'colon'	28.6672	0.0168812
RPS2	chr19_12256152_12256997	PGOHUM00000234513	+	0	0.229799	0.431931	0.440513	0.240135	0	0	0	0	0	0	0.483818	0	0.234181	0	0	0.483818	2.06038	0.373262	'ovary'	4.68926	0.103176
RPS3A	chr9_6653158_6653794	PGOHUM00000250518	+	0	0	0	0	0	0	0.266724	0.481936	0	0	0	0	0	0	0.116997	0	0.481936	0.865656	0.569162	'liver'	3.76394	0.12804
RPS3A	chr5_87713533_87714129	PGOHUM00000251385	+	0	0	0	0	0.481639	0	0	0	0	0	0	0	0	0	0	0	0.481639	0.481639	0.999988	'colon'	4.16018	0.115774
RPL21	chr3_32167584_32168394	PGOHUM00000250232	-	0.298799	0.461696	0.0867806	0.132757	0.289478	0.480657	0.150443	0	0	0	0	0.0486028	0.454867	0.0470501	0.307958	0	0.480657	2.75909	0.331684	'heart'	1.32481	0.362811
RPS2	chr14_75374624_75375216	PGOHUM00000250110	-	0	0	0	0	0	0.477777	0	0	0	0	0	0	0	0	0	0	0.477777	0.477777	0.999988	'heart'	0.896708	0.532812
RPLP1	chr14_38629714_38630053	PGOHUM00000248142	+	0.182683	0.169366	0.477511	0.243499	0	0.293869	0.275938	0	0.292142	0	0	0	0	0	0	0	0.477511	1.93501	0.381131	'brain'	0.565473	0.844446
RPL27	chr5_38465754_38466017	PGOHUM00000235192	-	0.323625	0.400045	0	0	0	0	0	0	0	0	0	0	0	0	0.476493	0	0.476493	1.20016	0.474427	'thyroid'	194.22	0.00245337
RPL7A	chr2_159113183_159113979	PGOHUM00000240996	+	0.0848398	0.471932	0	0.339251	0	0	0.256298	0	0.373103	0.421509	0	0.0828005	0.129153	0	0.0749489	0	0.471932	2.23383	0.357468	'adrenal'	12.8973	0.0365915
RPL7A	chr14_38696064_38696809	PGOHUM00000248144	+	0	0	0.0906292	0.323505	0.302316	0.167325	0.471345	0	0	0	0	0.152275	0	0	0	0	0.471345	1.50739	0.423101	'kidney'	4.59931	0.102482
RPL21	chr9_37480421_37480890	PGOHUM00000236032	-	0	0	0.307523	0.47045	0	0	0	0	0	0	0	0	0	0	0	0	0.47045	0.777974	0.598016	'breast'	4.59176	0.102455
RPS7	chr1_1594577_1595699	PGOHUM00000244579	+	0	0	0	0.46988	0.256144	0	0	0	0	0	0	0	0	0	0	0	0.46988	0.726024	0.624087	'breast'	2.08049	0.225851
RPL15	chr13_99600739_99601350	PGOHUM00000248483	-	0	0	0	0	0	0	0.469331	0	0	0	0	0	0	0	0	0	0.469331	0.469331	0.999987	'kidney'	232.929	0.00201491
RPL35A	chr5_61907586_61907855	PGOHUM00000235240	-	0	0.393047	0.184693	0	0	0	0	0	0	0	0	0.310321	0	0	0.468158	0	0.468158	1.35622	0.443121	'thyroid'	186.71	0.00250741
RPL37	chrX_54190524_54190811	PGOHUM00000241788	+	0	0.466812	0	0	0	0	0	0	0	0	0	0	0	0	0.266889	0	0.466812	0.7337	0.617305	'adrenal'	5.93778	0.0786172
RPS25	chr22_41818119_41818477	PGOHUM00000246601	+	0	0	0	0	0	0	0	0	0	0	0	0	0	0.4654	0	0	0.4654	0.4654	0.999987	'testes'	18.435	0.0252454
RPL37	chr14_60108498_60108770	PGOHUM00000247818	-	0	0	0	0.37346	0	0	0	0	0	0	0	0	0	0.39707	0.464098	0	0.464098	1.23463	0.461744	'thyroid'	15.3067	0.03032
RPL34	chr9_131686039_131686250	PGOHUM00000236340	-	0.131241	0	0	0	0	0	0	0	0	0	0	0	0	0.123995	0.463763	0.376103	0.463763	1.0951	0.49021	'thyroid'	18.1674	0.0255273
RPL34	chr10_99142945_99143293	PGOHUM00000238603	-	0	0	0.151193	0.462591	0	0	0	0	0	0	0	0	0	0	0	0	0.462591	0.613784	0.693324	'breast'	18.8865	0.0244932
RPS10	chr10_126168752_126169137	PGOHUM00000238646	-	0	0.459597	0	0	0	0.132909	0	0	0	0	0	0	0	0	0	0	0.459597	0.592506	0.708718	'adrenal'	2.4073	0.190918
RPL6	chr11_47774288_47774509	PGOHUM00000242663	+	0	0	0	0	0	0	0	0	0	0	0	0	0	0	0.458795	0	0.458795	0.458795	0.999987	'thyroid'	1.14112	0.402056
RPS15	chr5_163960589_163961036	PGOHUM00000235447	-	0	0	0	0	0	0	0	0	0	0	0	0	0	0.453121	0	0	0.453121	0.453121	0.999987	'testes'	1.1515	0.393506
RPL10	chr6_82530629_82530947	PGOHUM00000243687	+	0	0	0	0	0	0	0	0	0	0	0	0.452551	0	0	0	0	0.452551	0.452551	0.999987	'ovary'	11.3304	0.0399412
RPL21	chr12_29702579_29702998	PGOHUM00000239383	-	0.452537	0.349624	0	0.134043	0	0	0.1519	0	0	0	0	0.14722	0.0574089	0.0712584	0	0	0.452537	1.36399	0.434899	'adipose'	3.32958	0.135914
RPL13A	chr1_62879379_62879952	PGOHUM00000244052	-	0	0	0	0	0	0	0	0.452278	0.248445	0	0	0.0606496	0	0	0	0	0.452278	0.761373	0.591547	'liver'	7.48473	0.0604268
RPS15A	chr10_114737231_114737610	PGOHUM00000238924	+	0.240754	0.446408	0.27969	0	0	0	0	0	0.32084	0	0	0.0783223	0.427588	0.15164	0.212686	0	0.446408	2.15793	0.354473	'adrenal'	13.6862	0.0326173
RPL35A	chr1_244985439_244985757	PGOHUM00000244535	-	0	0.171958	0.161607	0	0	0.149184	0	0.134991	0	0	0	0.0905103	0	0	0.163855	0.442944	0.442944	1.31505	0.438001	'whiteBloodCells'	656.025	0.000675194
RPL35A	chr6_33465132_33465310	PGOHUM00000243157	-	0	0	0	0	0	0	0	0	0	0	0	0	0	0.44223	0	0	0.44223	0.44223	0.999986	'testes'	245.496	0.00180138
RPL10	chr3_109776289_109776597	PGOHUM00000238128	+	0	0.441149	0	0.253698	0	0	0	0	0	0	0	0	0	0	0.0840723	0	0.441149	0.77892	0.574916	'adrenal'	21.6495	0.0203769
RPL35A	chr11_125653425_125653683	PGOHUM00000242533	-	0	0.40607	0.381625	0.194604	0	0.176144	0.441058	0	0	0	0	0.42747	0.416733	0	0	0	0.441058	2.4437	0.336145	'kidney'	138.531	0.00318383
RPL19	chr19_63156349_63156939	PGOHUM00000234452	-	0	0	0.190813	0	0	0.440361	0	0	0	0	0	0.374036	0.166693	0.258634	0.0967338	0	0.440361	1.52727	0.407836	'heart'	1.48591	0.296357
RPL7	chr5_137837331_137837946	PGOHUM00000235770	+	0	0	0	0.439514	0	0	0	0	0	0	0	0	0	0	0	0	0.439514	0.439514	0.999986	'breast'	2.79209	0.157414
RPL27	chr2_63188735_63189068	PGOHUM00000240065	-	0	0	0.155651	0	0	0.287371	0.359782	0	0	0	0	0.435872	0	0.0843896	0	0	0.435872	1.32307	0.433464	'ovary'	416.799	0.00104576
RPL18A	chr1_33218133_33218657	PGOHUM00000244661	+	0	0.360468	0.112923	0.0575833	0	0	0	0	0.207259	0	0	0	0	0	0.0572471	0.433311	0.433311	1.22879	0.447655	'whiteBloodCells'	0.577289	0.750597
RPL30	chr2_152696324_152696641	PGOHUM00000240985	+	0.0929766	0.430995	0.32404	0	0	0.149565	0	0	0	0	0	0.181483	0.42462	0.0878428	0	0	0.430995	1.69152	0.38636	'adrenal'	417.603	0.00103207
RPS15A	chr2_27531527_27532230	PGOHUM00000240605	+	0	0.0682263	0	0	0	0	0	0.107119	0	0	0	0.430931	0	0.347637	0	0	0.430931	0.953913	0.506973	'ovary'	13.7288	0.0313889
RPL13A	chr12_44684088_44684735	PGOHUM00000239433	-	0	0	0	0.313634	0	0	0	0	0	0	0	0	0	0.428736	0	0	0.428736	0.74237	0.581607	'testes'	15.2793	0.0280599
RPL23	chr1_78904544_78904967	PGOHUM00000244766	+	0	0.0678145	0	0	0	0	0.29463	0	0.116974	0	0	0.42833	0	0	0.0646189	0	0.42833	0.972368	0.500309	'ovary'	181.011	0.00236632
RPL37A	chr12_12885005_12885280	PGOHUM00000239355	-	0	0	0.185233	0	0	0	0.428162	0	0	0	0	0	0	0	0	0	0.428162	0.613395	0.656261	'kidney'	20.2623	0.021131
RPS8	chr10_121387958_121388581	PGOHUM00000238939	+	0	0	0.426598	0	0	0	0	0	0	0	0	0	0	0.0578225	0	0	0.426598	0.484421	0.792001	'brain'	13.791	0.030933
RPS24	chr7_155748996_155749239	PGOHUM00000233656	+	0	0.425284	0	0	0	0	0	0	0	0	0	0	0	0	0	0	0.425284	0.425284	0.999985	'adrenal'	9.64674	0.0440858
RPS7	chr1_238242577_238243148	PGOHUM00000245271	+	0	0	0	0	0	0	0	0	0	0	0	0	0	0.424032	0	0	0.424032	0.424032	0.999985	'testes'	2.65752	0.159559
RPL7	chr17_71938097_71938789	PGOHUM00000237181	-	0	0.270713	0.424028	0	0.0942967	0.156573	0	0	0	0	0	0.14249	0	0	0	0	0.424028	1.0881	0.470037	'brain'	1.85966	0.228013
RPL28	chr19_12231941_12232349	PGOHUM00000234512	+	0	0	0	0.0778416	0	0.140916	0	0	0.420262	0	0	0	0	0.248288	0.309548	0	0.420262	1.19686	0.446746	'lung'	23.4554	0.0179175
RPL17	chr19_8317399_8318222	PGOHUM00000234481	+	0	0	0	0.0614149	0	0	0.41758	0	0	0	0	0	0.15782	0.130595	0	0	0.41758	0.76741	0.561663	'kidney'	1.67655	0.249071
RPL26	chr2_46084588_46085022	PGOHUM00000240031	-	0	0	0.124704	0	0	0	0	0.416666	0	0	0	0	0	0	0	0	0.416666	0.54137	0.704449	'liver'	0.815414	0.510987
RPL5	chr5_31883134_31884015	PGOHUM00000235545	+	0	0	0.14365	0.146505	0.0798635	0.397823	0.415055	0	0	0	0	0	0	0.0778833	0	0	0.415055	1.26078	0.433318	'kidney'	69.1032	0.0060063
RPL26	chr18_72675376_72675832	PGOHUM00000234962	-	0	0.316468	0	0	0	0.411831	0	0	0	0	0	0.0832864	0	0	0	0	0.411831	0.811585	0.539899	'heart'	0.697776	0.590204
RPL29	chr8_49459705_49460171	PGOHUM00000249652	+	0	0.100309	0	0.0961436	0.209642	0	0	0	0	0	0	0.211191	0.411772	0.102222	0.0955822	0	0.411772	1.22686	0.437268	'prostate'	183.954	0.00223845
RPL31	chr3_196551693_196552045	PGOHUM00000250312	+	0	0.410022	0	0	0	0	0	0	0	0	0	0	0	0	0.15628	0	0.410022	0.566302	0.673299	'adrenal'	5.40987	0.0757914
RPS9	chr5_98317998_98318570	PGOHUM00000235711	+	0	0.0521731	0	0.0500066	0	0	0.170005	0.409571	0	0	0	0.0549226	0	0	0	0	0.409571	0.736679	0.568709	'liver'	1.29157	0.31711
RPL15	chr17_10704576_10705055	PGOHUM00000250806	-	0	0.408531	0	0.261044	0	0	0	0	0	0	0	0.0716768	0	0	0.12976	0	0.408531	0.871012	0.517193	'adrenal'	368.741	0.00110791
RPL37	chr20_33639660_33639940	PGOHUM00000247648	+	0	0.408531	0	0	0	0	0	0	0	0.29854	0	0	0	0	0	0	0.408531	0.707071	0.58176	'adrenal'	5.93778	0.068802
RPL10A	chr14_102948212_102948851	PGOHUM00000247900	-	0	0.408177	0.109602	0	0	0.404705	0	0.0915512	0	0	0	0	0	0	0	0	0.408177	1.01404	0.477718	'adrenal'	56.0086	0.00728776
RPL15	chr4_129209625_129210217	PGOHUM00000250730	-	0	0	0	0	0.406695	0	0	0.244418	0	0	0	0.08194	0	0.317289	0.07417	0	0.406695	1.12451	0.45314	'colon'	625.789	0.000649892
RPL18	chr14_64072173_64072354	PGOHUM00000247828	-	0	0	0	0	0	0	0	0	0	0	0	0	0	0.404077	0	0	0.404077	0.404077	0.999984	'testes'	162.678	0.0024839
RPS27	chr3_48055761_48055977	PGOHUM00000238026	+	0	0	0	0	0	0.40331	0	0	0	0	0	0.122345	0.286252	0	0.221487	0	0.40331	1.03339	0.470386	'heart'	1.44579	0.278954
RPL9	chr17_25206903_25207473	PGOHUM00000237340	+	0	0	0.0996067	0	0	0.0919496	0.402916	0	0	0	0	0	0	0	0	0	0.402916	0.594473	0.643287	'kidney'	3.08752	0.130498
RPL17	chr20_60045883_60046407	PGOHUM00000247572	-	0	0	0.211872	0	0	0.195585	0	0	0	0	0	0.177993	0	0.40205	0.268525	0	0.40205	1.25603	0.427696	'testes'	3.14927	0.127664
RPL15	chr11_72329191_72329799	PGOHUM00000242795	+	0.0717038	0.398861	0	0	0.208401	0	0.0722048	0	0	0	0	0.0699803	0	0	0.0633444	0	0.398861	0.884496	0.506497	'adrenal'	368.741	0.00108169
RPL7A	chr1_145161768_145162566	PGOHUM00000244963	+	0	0	0.232051	0.394435	0.0430034	0.214212	0	0	0	0	0.278365	0	0	0	0.235279	0	0.394435	1.39735	0.403999	'breast'	2.45281	0.16081
RPL21	chr19_17561410_17561880	PGOHUM00000250562	-	0	0	0	0	0	0	0	0	0	0	0	0.394222	0	0	0	0	0.394222	0.394222	0.999984	'ovary'	6.16423	0.0639532
RPS2	chr6_43614540_43615418	PGOHUM00000243176	-	0	0	0	0	0	0	0	0	0	0	0	0.394222	0	0	0	0	0.394222	0.394222	0.999984	'ovary'	4.68926	0.0840693
RPL14	chr4_141506840_141507464	PGOHUM00000245711	-	0	0	0	0	0	0	0	0	0	0	0	0.08119	0	0.392981	0.146982	0	0.392981	0.621153	0.615099	'testes'	2.44948	0.160434
RPS23	chr4_84509356_84509780	PGOHUM00000245616	-	0	0	0	0	0	0	0	0	0	0	0.392394	0	0	0	0	0	0.392394	0.392394	0.999984	'muscle'	105.825	0.00370795
RPL37	chr21_19888026_19888312	PGOHUM00000239150	+	0	0	0	0	0	0	0	0	0	0	0	0	0	0.391414	0	0	0.391414	0.391414	0.999984	'testes'	7.74294	0.0505511
RPS13	chr2_23977067_23977520	PGOHUM00000240596	+	0	0.191862	0.120208	0	0	0.332903	0	0	0	0	0	0.0673245	0	0.391042	0	0	0.391042	1.10334	0.448741	'testes'	7.89057	0.0495582
RPS12	chr10_70591300_70591668	PGOHUM00000238514	-	0	0.0791169	0.297417	0	0	0	0.257802	0	0	0.231263	0	0.333146	0.389733	0	0	0	0.389733	1.58848	0.380198	'prostate'	31.4674	0.0123853
RPL31	chr8_69368326_69368605	PGOHUM00000249376	-	0	0.381913	0	0	0	0	0	0	0	0	0	0	0	0	0	0	0.381913	0.381913	0.999983	'adrenal'	5.40987	0.0705955
RPL34	chr19_22343244_22343594	PGOHUM00000250573	-	0	0	0.381625	0	0	0	0	0	0	0	0	0	0	0	0	0	0.381625	0.381625	0.999983	'brain'	5.44479	0.0700901
RPL10A	chr5_71713380_71713970	PGOHUM00000235647	+	0	0.152276	0.381625	0.097302	0	0	0.165397	0	0	0	0	0.160301	0.166693	0	0.0483669	0	0.381625	1.17196	0.431115	'brain'	10.7136	0.0356206
RPL10A	chr8_18285067_18285707	PGOHUM00000249261	-	0.156361	0	0	0	0	0	0	0.113799	0	0	0	0.381506	0	0	0	0	0.381506	0.651665	0.586361	'ovary'	86.1864	0.00442652
RPS6	chr4_83635017_83636070	PGOHUM00000245614	-	0	0	0.0747932	0.381396	0.124746	0	0	0	0	0	0	0	0	0.0811017	0	0	0.381396	0.662037	0.580749	'breast'	408.889	0.000932763
RPL7A	chr4_83631003_83631806	PGOHUM00000245613	-	0	0	0.380861	0	0	0	0.0733624	0	0	0	0	0	0	0	0	0	0.380861	0.454223	0.756017	'brain'	2.82877	0.134638
RPL7A	chr14_67875201_67875998	PGOHUM00000247839	-	0	0.378694	0	0.145188	0	0	0	0	0	0	0	0	0	0	0	0	0.378694	0.523882	0.672521	'adrenal'	12.8973	0.0293623
RPL34	chr3_28464220_28464569	PGOHUM00000237973	+	0	0	0	0	0	0	0	0	0	0	0	0.377447	0.294373	0.365389	0	0	0.377447	1.03721	0.454498	'ovary'	22.5045	0.0167721
RPL21	chr1_163912179_163912643	PGOHUM00000245059	+	0	0.131655	0	0	0	0	0	0	0	0	0	0.0692969	0	0	0.376355	0	0.376355	0.577307	0.627022	'thyroid'	3.54015	0.106311
RPL21	chr5_154088984_154089444	PGOHUM00000235816	+	0	0	0	0.375631	0	0	0	0	0	0	0	0	0	0	0	0	0.375631	0.375631	0.999983	'breast'	4.59176	0.0818055
RPL24	chr3_196762717_196763184	PGOHUM00000238310	+	0	0	0	0	0	0	0	0	0	0	0	0	0	0	0.37489	0	0.37489	0.37489	0.999983	'thyroid'	4.57995	0.0818547
RPL34	chr11_129457600_129457886	PGOHUM00000242538	-	0	0.374487	0	0	0	0.162444	0	0	0	0	0	0.295667	0	0	0	0	0.374487	0.832598	0.505806	'adrenal'	31.3722	0.0119369
RPL26	chr14_28028867_28029267	PGOHUM00000248115	+	0	0	0	0	0	0	0	0	0	0	0	0.374262	0	0	0	0	0.374262	0.374262	0.999983	'ovary'	3.503	0.10684
RPS16	chr6_53309703_53310103	PGOHUM00000243204	-	0	0.355525	0.267299	0.340762	0.297214	0	0.154463	0.223277	0.183975	0	0	0.374262	0	0	0.135509	0.366316	0.374262	2.6986	0.305585	'ovary'	833.773	0.000448877
RPL7	chr7_99575196_99576128	PGOHUM00000250894	-	0	0.370881	0	0	0	0	0	0	0	0	0	0	0	0.141733	0	0	0.370881	0.512614	0.672951	'adrenal'	9.38348	0.0395248
RPL10	chr7_101694706_101694979	PGOHUM00000232943	-	0	0	0	0	0	0	0	0	0	0	0	0.102248	0	0	0.370209	0	0.370209	0.472457	0.714368	'thyroid'	13.8846	0.0266632
RPL31	chr3_32524451_32524818	PGOHUM00000237984	+	0	0	0	0	0	0	0	0	0	0.370021	0	0	0	0	0	0	0.370021	0.370021	0.999983	'lymph'	7.7055	0.0480204
RPL32	chr11_95336031_95336433	PGOHUM00000242872	+	0	0.212419	0.266176	0	0	0.368571	0	0	0	0	0	0	0	0	0.269879	0	0.368571	1.11704	0.433778	'heart'	1.22632	0.30055
RPL21	chr5_34918939_34919381	PGOHUM00000235558	+	0	0.195952	0.368313	0	0	0	0.212836	0	0	0	0	0.137519	0	0	0	0	0.368313	0.914621	0.477818	'brain'	2.33015	0.158064
RPL7	chr6_30772565_30773294	PGOHUM00000243137	-	0	0.367945	0	0	0	0	0	0	0	0	0	0	0	0.224977	0	0	0.367945	0.592923	0.607672	'adrenal'	9.38348	0.039212
RPL12	chr21_29421893_29422380	PGOHUM00000239061	-	0.0648019	0.120156	0	0.115167	0	0	0.130509	0	0	0	0	0	0	0.367343	0	0	0.367343	0.797977	0.512056	'testes'	6.06208	0.0605969
RPL37	chr2_62588184_62588462	PGOHUM00000240061	-	0	0	0	0.367094	0	0	0	0	0	0	0	0	0	0	0	0	0.367094	0.367094	0.999982	'breast'	8.53869	0.0429918
RPL31	chr20_31803637_31804010	PGOHUM00000247514	-	0	0	0	0.364334	0	0	0	0	0	0	0	0	0	0	0	0	0.364334	0.364334	0.999982	'breast'	3.7616	0.0968561
RPL17	chr16_16095394_16095871	PGOHUM00000248737	-	0	0.186552	0	0	0	0	0	0	0	0.363536	0	0.0654613	0	0	0	0	0.363536	0.615549	0.589469	'lymph'	6.77984	0.0536201
RPS8	chr9_34213985_34214626	PGOHUM00000236019	-	0.0582594	0.324075	0	0.362387	0.28221	0	0	0	0	0	0	0	0	0	0	0	0.362387	1.02693	0.447808	'breast'	24.2561	0.01494
RPL35A	chr17_24691642_24691966	PGOHUM00000237014	-	0	0	0.361999	0	0	0	0	0	0	0	0	0	0	0	0	0	0.361999	0.361999	0.999982	'brain'	61.6748	0.00586948
RPL21	chr7_95750611_95751056	PGOHUM00000233480	+	0	0	0	0.361952	0	0	0	0	0	0	0	0	0	0	0	0	0.361952	0.361952	0.999982	'breast'	4.59176	0.0788266
RPS7	chr17_61070888_61071197	PGOHUM00000237484	+	0	0	0	0	0	0.152689	0	0	0	0	0	0.0926371	0.361241	0.179355	0	0	0.361241	0.785923	0.51164	'prostate'	0.408803	0.883655
RPL21	chr2_31367550_31367971	PGOHUM00000240612	+	0	0.0697801	0	0	0	0	0	0	0	0	0	0	0	0	0	0.359491	0.359491	0.429271	0.755179	'whiteBloodCells'	1.51602	0.237129
RPS24	chr1_178236198_178236566	PGOHUM00000244359	-	0	0	0	0	0	0	0	0.359162	0	0	0	0	0	0.233121	0	0	0.359162	0.592284	0.599042	'liver'	1.38736	0.258882
RPS2	chr1_163817442_163818336	PGOHUM00000245056	+	0	0	0	0	0	0	0	0	0	0	0	0	0	0.357777	0	0	0.357777	0.357777	0.999982	'testes'	1.85839	0.192519
RPL17	chr8_11069970_11070489	PGOHUM00000249562	+	0	0.170508	0	0	0.356356	0	0	0	0	0	0	0	0	0	0.0541579	0	0.356356	0.581022	0.603254	'colon'	5.99254	0.0594665
RPL10	chr2_61497525_61497836	PGOHUM00000240057	-	0	0	0	0.354992	0	0	0	0	0	0	0	0	0	0	0	0	0.354992	0.354992	0.999982	'breast'	8.58094	0.0413698
RPS2	chr1_51488861_51489732	PGOHUM00000244023	-	0	0	0	0	0	0	0	0	0	0	0	0.3548	0	0	0	0	0.3548	0.3548	0.999982	'ovary'	4.68926	0.0756624
RPL35	chr6_34339063_34339428	PGOHUM00000243158	-	0	0	0	0	0	0	0	0	0	0.33855	0	0	0	0.354088	0.331089	0	0.354088	1.02373	0.443541	'testes'	57.1944	0.00619096
RPS24	chr6_107657656_107658046	PGOHUM00000243730	+	0	0.29055	0	0	0	0.252069	0	0	0	0.353873	0	0.152931	0	0	0	0	0.353873	1.04942	0.438235	'lymph'	4.47034	0.0791601
RPL37	chr1_6816990_6817247	PGOHUM00000243883	-	0	0	0.191389	0	0	0	0.110598	0	0.351276	0	0	0	0	0	0	0	0.351276	0.653263	0.557849	'lung'	6.08784	0.0577013
RPS15A	chr5_179293417_179293790	PGOHUM00000235481	-	0	0	0.350969	0	0	0	0	0	0	0	0	0	0	0	0	0	0.350969	0.350969	0.999981	'brain'	2.1987	0.159626
RPL31	chr15_91063645_91063976	PGOHUM00000247278	+	0	0	0	0.0797636	0	0	0	0	0	0	0	0.35042	0	0	0	0	0.35042	0.430184	0.737311	'ovary'	6.9777	0.05022
RPL13A	chr1_203182358_203182917	PGOHUM00000245172	+	0	0.16024	0.100396	0	0	0	0.348093	0	0	0.31226	0	0.168685	0	0	0.0508964	0	0.348093	1.14057	0.418429	'kidney'	15.9036	0.0218877
RPS12	chr6_47638311_47638713	PGOHUM00000243635	+	0	0	0	0	0.083262	0	0.346173	0	0	0.310538	0	0	0	0	0	0	0.346173	0.739973	0.516477	'kidney'	4.33833	0.0797941
RPS15A	chr20_21094849_21095236	PGOHUM00000247461	-	0	0	0	0.343662	0	0	0	0	0	0	0	0	0	0	0	0	0.343662	0.343662	0.999981	'breast'	6.40845	0.0536265
RPL37	chr7_127860699_127861003	PGOHUM00000250904	-	0	0	0	0.341844	0	0	0	0	0	0	0	0	0	0	0	0	0.341844	0.341844	0.999981	'breast'	8.53869	0.0400347
RPS20	chr2_149344066_149344420	PGOHUM00000240381	-	0	0	0	0	0	0	0	0	0	0	0	0	0	0.341757	0	0	0.341757	0.341757	0.999981	'testes'	238.989	0.00143001
RPL31	chr19_38146254_38146600	PGOHUM00000250604	+	0	0.240741	0	0	0	0	0	0	0	0	0	0.337905	0	0	0	0	0.337905	0.578646	0.585474	'ovary'	6.9777	0.0484264
RPS4X	chr19_9654973_9655749	PGOHUM00000234150	-	0	0	0.0918113	0	0.15313	0	0	0	0.337022	0	0	0.0514203	0.040103	0.0995552	0.139633	0	0.337022	0.912674	0.457741	'lung'	223.716	0.00150647
RPL31	chr12_52312839_52313202	PGOHUM00000250998	-	0	0.335918	0	0	0	0	0	0	0	0	0	0.117874	0	0	0	0	0.335918	0.453792	0.684164	'adrenal'	5.40987	0.0620935
RPL21	chr15_62710364_62710794	PGOHUM00000246820	-	0	0	0	0	0.335427	0	0	0	0	0	0	0	0	0	0	0	0.335427	0.335427	0.99998	'colon'	2.53969	0.132074
RPL36	chr1_239535508_239535812	PGOHUM00000244508	-	0	0	0.335184	0	0	0	0	0	0	0	0	0	0	0	0	0	0.335184	0.335184	0.99998	'brain'	15.2301	0.022008
RPL7A	chr14_55079880_55080640	PGOHUM00000248178	+	0.334838	0	0.083355	0	0	0	0	0	0	0	0	0	0	0	0	0	0.334838	0.418193	0.726857	'adipose'	2.44494	0.136951
RPL31	chr3_196769402_196769739	PGOHUM00000237907	-	0.176904	0	0	0	0	0	0	0	0	0	0	0	0	0.334273	0	0	0.334273	0.511177	0.628278	'testes'	5.41089	0.0617778
RPL35A	chr3_161543169_161543494	PGOHUM00000238246	+	0	0.0870899	0.163695	0.333894	0	0	0.189188	0	0	0	0	0	0	0	0	0	0.333894	0.773866	0.494947	'breast'	189.062	0.00176606
RPL19	chr5_177415211_177415798	PGOHUM00000251402	+	0	0	0	0.331326	0	0	0	0	0	0	0	0	0	0	0	0	0.331326	0.331326	0.99998	'breast'	4.70776	0.0703786
RPL21	chr1_10037088_10037427	PGOHUM00000243888	-	0	0	0.196739	0	0	0	0	0	0	0	0	0.330559	0	0	0	0	0.330559	0.527298	0.611551	'ovary'	6.16423	0.0536254
RPL10	chr8_8856670_8856980	PGOHUM00000249557	+	0	0	0	0	0	0	0	0	0.330319	0	0	0	0	0	0	0	0.330319	0.330319	0.99998	'lung'	13.7143	0.0240858
RPL32	chr3_182088155_182088557	PGOHUM00000237882	-	0	0	0	0	0	0	0	0	0	0	0	0	0	0.330255	0	0	0.330255	0.330255	0.99998	'testes'	2.4766	0.13335
RPL18	chr11_39139579_39140090	PGOHUM00000242643	+	0.27751	0	0	0	0	0	0	0	0	0	0	0.13542	0	0.327734	0.183868	0	0.327734	0.924532	0.448783	'testes'	162.678	0.00201462
RPS25	chr9_124831480_124831853	PGOHUM00000236328	-	0.327512	0.151819	0.28536	0	0	0	0	0	0	0	0	0	0	0	0	0	0.327512	0.764691	0.493065	'adipose'	21.9575	0.0149158
RPL31	chr1_211668683_211669030	PGOHUM00000251096	-	0	0	0	0	0	0	0	0	0	0	0	0	0	0.326333	0	0	0.326333	0.326333	0.99998	'testes'	5.41089	0.0603104
RPL31	chr7_66017003_66017349	PGOHUM00000233400	+	0	0.156036	0	0	0.326109	0	0	0	0	0	0	0	0	0.318024	0	0	0.326109	0.800169	0.480718	'colon'	7.89334	0.0413145
RPL18A	chr17_32593643_32594163	PGOHUM00000237376	+	0	0.0567404	0.213299	0.0543843	0	0	0.0616293	0	0	0	0	0.119461	0.32609	0.0578225	0	0	0.32609	0.889427	0.456146	'prostate'	1.54708	0.210778
RPS15A	chr10_104874767_104875163	PGOHUM00000238618	-	0	0	0.324871	0	0	0.149949	0	0	0	0	0	0	0	0	0	0	0.324871	0.474819	0.647381	'brain'	2.1987	0.147756
RPL9	chr17_44123480_44124055	PGOHUM00000237101	-	0	0	0	0	0	0	0	0	0	0	0	0	0	0	0	0.32455	0.32455	0.32455	0.99998	'whiteBloodCells'	4.07725	0.0796001
RPS20	chr12_129267305_129267655	PGOHUM00000239612	-	0.0857402	0	0	0	0	0	0	0	0	0	0	0	0	0.324024	0	0	0.324024	0.409764	0.719564	'testes'	238.989	0.00135581
RPS6	chr2_179575090_179575738	PGOHUM00000241034	+	0	0	0	0	0	0.323989	0	0	0	0	0	0	0	0	0.0889629	0	0.323989	0.412952	0.715078	'heart'	151.548	0.00213786
RPL4	chr14_21288393_21289667	PGOHUM00000248054	+	0	0.199038	0	0	0	0	0	0	0.114441	0.323222	0	0	0	0	0	0.13672	0.323222	0.773421	0.486893	'lymph'	4.22449	0.0765115
RPSA	chr1_178204444_178205263	PGOHUM00000251143	+	0.159214	0.19681	0.0924815	0	0	0.0853722	0	0	0	0	0	0	0.323166	0	0	0	0.323166	0.857044	0.462448	'prostate'	1.72371	0.187483
RPSA	chr13_20433451_20434334	PGOHUM00000248513	+	0	0	0	0	0	0	0	0	0	0.321955	0	0	0	0	0	0	0.321955	0.321955	0.999979	'lymph'	3.30798	0.0973266
RPS2	chr17_32571649_32572459	PGOHUM00000237057	-	0	0.0558935	0.105058	0.21429	0	0	0	0	0	0	0	0	0.321223	0	0	0	0.321223	0.696465	0.512575	'prostate'	3.95344	0.0812515
RPL7A	chr6_64316575_64317372	PGOHUM00000243229	-	0.220326	0	0	0	0	0	0	0.320706	0	0	0	0	0	0	0	0	0.320706	0.541033	0.590784	'liver'	2.85448	0.112352
RPS6	chr12_130718080_130718744	PGOHUM00000239959	+	0	0	0	0	0	0	0	0	0	0	0	0	0	0.320248	0	0	0.320248	0.320248	0.999979	'testes'	505.397	0.000633656
RPL31	chr12_31641362_31641610	PGOHUM00000250993	-	0	0	0	0	0	0	0	0	0	0.305957	0	0	0	0.319999	0	0	0.319999	0.625956	0.542133	'testes'	5.41089	0.0591398
RPS3A	chr7_137825863_137826648	PGOHUM00000233010	-	0	0.319846	0	0	0	0.0693712	0	0.251087	0	0	0	0.126263	0	0	0	0	0.319846	0.766568	0.486495	'adrenal'	14.6481	0.0218353
RPS13	chr1_53010457_53010908	PGOHUM00000244031	-	0	0	0	0	0	0	0	0	0	0.100734	0	0.108834	0.254642	0	0	0.319572	0.319572	0.783782	0.480825	'whiteBloodCells'	11.7276	0.0272496
RPL21	chr1_56776712_56777141	PGOHUM00000244733	+	0	0	0	0	0	0.318692	0	0	0	0	0	0.0966758	0	0	0.175017	0	0.318692	0.590385	0.559084	'heart'	1.32481	0.240556
RPS14	chr6_89031596_89031958	PGOHUM00000243703	+	0	0	0	0	0	0	0	0	0	0	0	0	0	0	0	0.318594	0.318594	0.318594	0.999979	'whiteBloodCells'	109.496	0.00290964
RPL31	chr3_142459950_142460308	PGOHUM00000250308	+	0	0	0	0	0	0	0	0	0	0	0	0.0821297	0	0.318024	0	0	0.318024	0.400153	0.722487	'testes'	5.41089	0.0587747
RPL13	chr15_73467652_73468219	PGOHUM00000247177	+	0	0.05258	0.0988297	0	0	0	0	0	0.317436	0	0	0	0	0.0535828	0	0	0.317436	0.522429	0.59978	'lung'	16.3482	0.0194172
RPL39	chr22_35941727_35941875	PGOHUM00000246329	-	0	0	0	0	0	0	0	0	0	0	0	0	0	0	0	0.31714	0.31714	0.31714	0.999979	'whiteBloodCells'	0	Inf
RPL35	chr5_94133529_94133863	PGOHUM00000235315	-	0	0	0	0.316708	0	0	0	0	0	0	0	0	0	0	0	0	0.316708	0.316708	0.999979	'breast'	35.4475	0.00893458
RPS14	chr4_153754480_153754930	PGOHUM00000245731	-	0	0.19482	0	0	0.0678609	0	0	0	0	0.316372	0	0	0	0	0	0	0.316372	0.579052	0.562984	'lymph'	76.84	0.00411728
RPL10	chr5_87714510_87714837	PGOHUM00000235690	+	0	0	0.315959	0	0	0	0	0	0	0	0	0	0	0	0	0	0.315959	0.315959	0.999979	'brain'	5.87921	0.0537418
RPL6	chr3_156858243_156859092	PGOHUM00000238238	+	0	0	0	0.246061	0.268268	0	0	0	0	0	0	0.0386072	0.24088	0.149495	0.314516	0	0.314516	1.25783	0.383269	'thyroid'	1.14112	0.27562
RPL35A	chr12_49786872_49787194	PGOHUM00000239779	+	0	0	0.169385	0.086375	0	0.312727	0	0	0	0	0	0	0	0	0	0	0.312727	0.568487	0.565212	'heart'	195.891	0.00159643
RPL12	chr10_86138903_86139352	PGOHUM00000238568	-	0	0	0.185777	0	0	0	0	0	0	0	0	0.312141	0	0.201446	0.188361	0	0.312141	0.887725	0.447039	'ovary'	11.6284	0.026843
RPS24	chr14_75131904_75132302	PGOHUM00000247860	-	0	0	0	0	0	0	0	0	0	0	0	0	0.309174	0	0	0	0.309174	0.309174	0.999978	'prostate'	4.74583	0.0651464
RPL34	chr11_122411787_122412132	PGOHUM00000242914	+	0	0	0	0.308394	0	0	0	0	0	0	0	0	0	0	0	0	0.308394	0.308394	0.999978	'breast'	18.8865	0.0163288
RPL7	chr9_3354335_3354790	PGOHUM00000235946	-	0.0687218	0	0	0	0.266312	0.110548	0	0	0	0	0	0	0	0	0.30355	0	0.30355	0.749133	0.479316	'thyroid'	2.35446	0.128926
RPL15	chr10_73619711_73620337	PGOHUM00000238834	+	0	0	0	0	0	0	0	0	0	0	0	0.300678	0	0	0	0	0.300678	0.300678	0.999978	'ovary'	855.812	0.000351337
RPL12	chr5_138398739_138399233	PGOHUM00000235407	-	0	0	0.130082	0.0663332	0	0	0	0	0.298441	0	0	0.218563	0	0	0	0	0.298441	0.713418	0.487138	'lung'	12.0342	0.0247994
RPL34	chr12_19553105_19553446	PGOHUM00000239700	+	0	0.104346	0	0	0	0	0	0	0	0	0	0	0	0	0.298287	0	0.298287	0.402634	0.684566	'thyroid'	18.1674	0.0164189
RPL32	chr1_27182677_27183099	PGOHUM00000244645	+	0	0	0	0.207522	0.226252	0	0	0	0	0	0	0	0.296264	0	0	0	0.296264	0.730038	0.479685	'prostate'	4.86953	0.0608404
RPL37	chr13_67803471_67803746	PGOHUM00000248427	-	0	0	0	0	0	0	0	0	0	0	0	0	0	0.295243	0	0	0.295243	0.295243	0.999977	'testes'	7.74294	0.0381306
RPS7	chr4_17038420_17038992	PGOHUM00000245475	-	0	0	0	0	0	0	0	0	0	0	0	0	0	0.063137	0.29518	0	0.29518	0.358317	0.744402	'thyroid'	3.39286	0.0870004
RPS6	chr10_113247937_113248689	PGOHUM00000238625	-	0	0	0	0	0	0	0	0	0	0	0	0	0	0.294279	0	0	0.294279	0.294279	0.999977	'testes'	505.397	0.000582273
RPL7	chrX_135700875_135701602	PGOHUM00000242040	+	0	0	0	0	0.292523	0	0	0	0	0	0	0	0	0	0	0	0.292523	0.292523	0.999977	'colon'	5.3518	0.0546588
RPS20	chr2_63020602_63020924	PGOHUM00000240663	+	0	0	0.173561	0	0	0	0	0	0	0	0	0.291617	0	0	0	0	0.291617	0.465178	0.611551	'ovary'	278.833	0.00104585
RPS15A	chr6_157339641_157339895	PGOHUM00000243837	+	0	0	0	0.291029	0	0	0	0	0	0	0	0	0	0	0	0	0.291029	0.291029	0.999977	'breast'	6.40845	0.0454134
RPL35	chr19_3082152_3082397	PGOHUM00000234466	+	0	0.289303	0	0.27729	0	0	0	0	0	0	0	0	0.23752	0	0.137835	0	0.289303	0.941948	0.41964	'adrenal'	59.6759	0.00484791
RPL35A	chr13_71318117_71318447	PGOHUM00000248629	+	0	0	0	0	0	0	0	0	0.288517	0	0	0	0	0	0	0	0.288517	0.288517	0.999977	'lung'	417.684	0.000690754
RPL29	chr2_177382400_177382833	PGOHUM00000240439	-	0.286815	0	0	0	0	0	0	0	0	0	0	0	0.109156	0	0	0	0.286815	0.395971	0.673498	'adipose'	149.191	0.00192247
RPL14	chr2_61791230_61791617	PGOHUM00000240059	-	0	0	0	0	0	0	0	0	0	0	0	0	0	0	0.286108	0	0.286108	0.286108	0.999977	'thyroid'	1.72055	0.166289
RPL22	chr14_76422476_76422846	PGOHUM00000247864	-	0	0	0.262862	0	0	0	0	0	0	0	0	0	0	0.285034	0	0	0.285034	0.547896	0.547472	'testes'	79.4816	0.00358616
RPS15A	chr7_132650303_132650705	PGOHUM00000233000	-	0	0.283225	0	0	0	0	0	0	0	0	0	0	0	0	0	0	0.283225	0.283225	0.999976	'adrenal'	13.6862	0.0206942
RPS4X	chr8_95434327_95435046	PGOHUM00000249748	+	0	0	0	0	0	0	0.282323	0	0	0	0	0.273625	0	0	0	0	0.282323	0.555947	0.540125	'kidney'	166.589	0.00169473
RPL10	chr7_79563850_79564466	PGOHUM00000232899	-	0	0	0	0.19849	0	0	0.281166	0	0.267909	0	0	0	0	0	0	0	0.281166	0.747565	0.461869	'kidney'	13.7291	0.0204795
RPL31	chr3_24447261_24447603	PGOHUM00000237961	+	0	0	0	0	0	0.281154	0	0	0	0	0	0	0	0	0	0	0.281154	0.281154	0.999976	'heart'	2.13653	0.131593
RPL13	chr20_35227599_35228136	PGOHUM00000247527	-	0	0.275808	0.103682	0	0	0	0	0	0	0	0	0.116138	0.0452882	0.281068	0.105125	0	0.281068	0.92711	0.417163	'testes'	13.5852	0.0206893
RPS3A	chr6_141124370_141124985	PGOHUM00000250216	+	0	0	0.0923467	0	0	0	0	0	0	0	0	0	0	0	0.280895	0	0.280895	0.373241	0.692575	'thyroid'	7.86864	0.035698
RPS12	chr6_109284249_109284633	PGOHUM00000243321	-	0	0	0.276637	0	0	0	0	0	0	0	0	0	0	0	0	0	0.276637	0.276637	0.999976	'brain'	2.62354	0.105444
RPS24	chr15_65311838_65312226	PGOHUM00000247150	+	0	0	0.274242	0	0	0.12658	0	0	0	0	0	0	0	0	0.208543	0	0.274242	0.609365	0.505963	'brain'	0.936088	0.292966
RPL5	chr6_127725351_127726238	PGOHUM00000243769	+	0	0	0	0	0	0	0	0	0	0	0	0	0	0.274224	0	0	0.274224	0.274224	0.999975	'testes'	153.391	0.00178774
RPL21	chr9_94479049_94479499	PGOHUM00000236262	-	0	0.195196	0	0	0	0	0	0	0	0	0	0.273977	0	0	0	0	0.273977	0.469173	0.585474	'ovary'	6.16423	0.0444463
RPL32	chr9_114164815_114165214	PGOHUM00000236758	+	0	0.213766	0.133932	0	0	0.247272	0	0	0	0	0	0.0750106	0	0	0.271591	0	0.271591	0.941572	0.407907	'thyroid'	4.02572	0.0674639
RPL9	chr5_31858428_31859000	PGOHUM00000235178	-	0	0	0	0.270895	0	0	0	0	0	0	0	0	0	0	0	0	0.270895	0.270895	0.999975	'breast'	4.1706	0.0649536
RPL17	chr14_80537410_80537895	PGOHUM00000247871	-	0	0	0	0	0.204766	0	0	0	0	0	0	0	0.268131	0	0.248958	0	0.268131	0.721855	0.459057	'prostate'	5.18333	0.0517294
RPL6	chr2_11159719_11160571	PGOHUM00000240577	+	0	0.267916	0	0	0	0	0	0	0	0	0	0	0	0	0	0	0.267916	0.267916	0.999975	'adrenal'	3.22857	0.0829828
RPL3	chr5_60722255_60723455	PGOHUM00000235237	-	0	0.0388293	0	0.223301	0.0405758	0.20212	0.210875	0	0.267909	0	0	0.204378	0	0	0	0	0.267909	1.18799	0.367071	'lung'	35.5205	0.00754238
RPL29	chr6_87496145_87496585	PGOHUM00000243278	-	0	0	0	0	0	0	0	0	0	0	0	0.207082	0	0.267288	0	0	0.267288	0.47437	0.573181	'testes'	186.921	0.00142996
RPL36	chr20_48670703_48671018	PGOHUM00000247672	+	0	0	0	0	0	0	0.266239	0	0	0	0	0	0	0	0	0	0.266239	0.266239	0.999975	'kidney'	34.3296	0.00775537
RPL34	chr8_53388266_53388607	PGOHUM00000249339	-	0	0	0	0	0	0	0.264635	0	0	0	0	0	0	0	0	0	0.264635	0.264635	0.999975	'kidney'	11.9787	0.0220922
RPS11	chr1_149997187_149997532	PGOHUM00000245001	+	0	0	0	0	0	0	0	0	0	0	0	0.264119	0	0.255682	0	0	0.264119	0.519801	0.540299	'ovary'	146.774	0.00179949
RPL37A	chr11_111265136_111265405	PGOHUM00000250390	-	0	0	0	0.24018	0	0	0	0	0	0	0	0.263792	0	0	0	0	0.263792	0.503972	0.549364	'ovary'	18.6283	0.0141608
RPS3A	chr8_75130672_75131435	PGOHUM00000249716	+	0.261852	0.161843	0	0	0	0	0	0	0	0	0	0	0	0	0	0	0.261852	0.423695	0.606119	'adipose'	3.94505	0.0663749
RPL12	chr3_44954178_44954975	PGOHUM00000238017	+	0.0515657	0	0	0.137465	0	0.0829503	0.25963	0	0	0	0	0	0	0.097437	0	0	0.25963	0.629048	0.483809	'kidney'	2.96773	0.0874843
RPS6	chr12_2639364_2639967	PGOHUM00000239624	+	0	0	0.0935743	0.0954335	0.15607	0.259143	0	0	0	0	0	0	0	0	0	0	0.259143	0.604221	0.493418	'heart'	151.548	0.00170997
RPL15	chr2_138752614_138753250	PGOHUM00000240963	+	0.0972028	0	0	0.259125	0	0	0	0	0	0	0	0	0	0	0.0858706	0	0.259125	0.442198	0.586699	'breast'	376.111	0.000688958
RPL11	chr17_8043166_8043483	PGOHUM00000236916	-	0	0.258597	0	0.0826196	0	0	0	0	0.223029	0	0	0	0.14154	0	0.164274	0	0.258597	0.87006	0.413434	'adrenal'	162.982	0.00158666
RPL37A	chr7_106877839_106878040	PGOHUM00000233520	+	0	0	0	0	0	0	0	0	0	0	0	0.258037	0	0	0	0	0.258037	0.258037	0.999974	'ovary'	18.6283	0.0138519
RPL10	chr6_27287002_27287639	PGOHUM00000243526	+	0	0	0	0	0	0	0	0	0	0	0	0	0	0.256797	0	0	0.256797	0.256797	0.999974	'testes'	4.7318	0.0542704
RPS2	chr19_16384495_16385384	PGOHUM00000234535	+	0	0.256791	0	0	0	0	0	0	0	0	0	0	0	0	0	0	0.256791	0.256791	0.999974	'adrenal'	13.1385	0.0195449
RPL7A	chr4_3295504_3296287	PGOHUM00000245431	-	0	0.0786553	0	0	0.0410966	0	0.256298	0	0	0	0	0	0	0	0	0	0.256298	0.376049	0.645693	'kidney'	4.59931	0.0557252
RPLP1	chr5_43384188_43384527	PGOHUM00000235577	+	0	0	0.153389	0	0	0	0	0.256255	0	0	0	0.085908	0	0	0	0	0.256255	0.495552	0.545622	'liver'	2.03307	0.126043
RPL34	chr18_17688604_17688946	PGOHUM00000234892	-	0	0	0.152283	0	0.084663	0	0	0	0	0	0	0.255866	0	0	0	0	0.255866	0.492812	0.546857	'ovary'	22.5045	0.0113696
RPL15	chr8_130945906_130946401	PGOHUM00000249800	+	0	0	0	0	0	0	0	0	0.255432	0	0	0	0	0.120726	0	0	0.255432	0.376158	0.644103	'lung'	473.292	0.000539691
RPL32	chr3_102800776_102801178	PGOHUM00000237699	-	0	0.156398	0	0	0	0	0.254811	0	0	0	0	0	0	0	0	0	0.254811	0.411209	0.607122	'kidney'	2.67793	0.095152
RPL26	chr8_59188308_59188732	PGOHUM00000249351	-	0.145999	0	0.254417	0.064868	0	0	0	0	0	0	0	0	0	0	0	0	0.254417	0.465284	0.563244	'brain'	0.786228	0.323592
RPL13	chr14_102577559_102578181	PGOHUM00000248271	+	0.0547498	0.253794	0.0954064	0	0	0	0	0	0	0	0	0	0	0	0.0483669	0	0.253794	0.452317	0.57177	'adrenal'	17.8984	0.0141797
RPL29	chr14_36116498_36116961	PGOHUM00000247773	-	0	0	0.184156	0	0	0	0	0	0.253501	0	0	0	0	0.0998446	0	0	0.253501	0.537502	0.518729	'lung'	162.446	0.00156052
RPL21	chr6_111134627_111134826	PGOHUM00000243326	-	0	0	0	0	0	0	0	0	0	0	0	0	0	0.25348	0	0	0.25348	0.25348	0.999973	'testes'	2.39119	0.106006
RPL12	chr5_173399363_173399831	PGOHUM00000235458	-	0	0	0	0	0	0.107897	0	0	0	0	0	0	0	0.25348	0	0	0.25348	0.361377	0.658469	'testes'	6.06208	0.0418141
RPS15A	chr14_49589703_49590028	PGOHUM00000248165	+	0	0.253412	0	0	0	0	0	0	0	0.0823042	0	0	0	0	0	0	0.253412	0.335716	0.69413	'adrenal'	13.6862	0.0185159
RPL27	chr12_122771746_122772139	PGOHUM00000239599	-	0.0778455	0.144342	0	0	0	0.250449	0	0	0	0	0	0	0	0	0.0687701	0	0.250449	0.541407	0.513386	'heart'	167.405	0.00149607
RPL21	chr17_44832793_44833161	PGOHUM00000250820	-	0	0	0	0	0	0	0	0	0	0	0	0	0	0.247691	0	0	0.247691	0.247691	0.999973	'testes'	2.39119	0.103585
RPS12	chr3_29407343_29407713	PGOHUM00000237975	+	0	0.227728	0	0.0727573	0	0.131712	0.24735	0	0	0	0	0	0	0	0	0	0.24735	0.679547	0.454551	'kidney'	4.33833	0.0570151
RPL21	chr4_13242542_13243320	PGOHUM00000245467	-	0	0	0	0	0	0	0	0	0	0	0	0	0	0	0.247043	0	0.247043	0.247043	0.999973	'thyroid'	3.54015	0.0697834
RPL13A	chr1_205147587_205148194	PGOHUM00000245182	+	0	0.246914	0	0	0	0	0	0	0	0	0	0	0	0	0	0	0.246914	0.246914	0.999973	'adrenal'	46.4434	0.00531645
RPS15A	chr22_29839004_29839379	PGOHUM00000246565	+	0	0	0	0	0	0	0	0	0	0	0	0	0	0	0.243916	0	0.243916	0.243916	0.999972	'thyroid'	7.62304	0.0319972
RPL27A	chr1_158256714_158257164	PGOHUM00000245039	+	0	0	0.243186	0	0	0	0	0	0	0	0	0	0	0	0	0	0.243186	0.243186	0.999972	[]	2.00268	0.12143
RPS2	chr1_159642482_159643498	PGOHUM00000245045	+	0	0	0	0.241077	0	0	0	0	0	0	0	0.176518	0	0	0	0	0.241077	0.417594	0.581471	'breast'	2.00268	0.120377
RPL32	chr19_5228745_5229145	PGOHUM00000234469	+	0	0	0	0.241077	0	0	0	0	0	0	0	0	0	0	0	0	0.241077	0.241077	0.999972	'breast'	2.61669	0.0921304
RPL18A	chr17_44313483_44313672	PGOHUM00000237427	+	0	0	0.240874	0	0	0	0	0	0	0	0	0	0	0	0.122113	0	0.240874	0.362986	0.634328	'brain'	0.177923	1.35381
RPS7	chrX_73546078_73546657	PGOHUM00000241855	+	0	0	0	0	0	0.145835	0	0	0	0	0	0.176958	0	0.0856522	0.240266	0	0.240266	0.648712	0.45841	'thyroid'	3.39286	0.0708153
RPS3A	chr14_53149208_53149849	PGOHUM00000248175	+	0	0.141415	0	0.0903616	0	0	0	0	0	0	0	0	0	0.240186	0	0	0.240186	0.471962	0.540768	'testes'	6.04435	0.0397372
RPSA	chr4_144565655_144566530	PGOHUM00000246092	+	0	0	0	0	0	0	0	0	0	0	0	0	0	0.237692	0	0	0.237692	0.237692	0.999972	'testes'	0.707242	0.336083
RPS8	chr3_57491115_57491734	PGOHUM00000237634	-	0	0	0	0.158354	0	0	0	0	0.237485	0	0	0.115948	0	0	0	0	0.237485	0.511787	0.514237	'lung'	65.05	0.0036508
RPS2	chr3_160587242_160587916	PGOHUM00000237842	-	0	0	0.0857237	0	0	0.237402	0	0	0	0	0	0	0	0	0	0	0.237402	0.323125	0.680426	'heart'	0.896708	0.264748
RPL14	chr2_128677405_128677775	PGOHUM00000240902	+	0	0	0	0	0	0	0	0	0	0.0739626	0	0	0	0	0.144665	0.234641	0.234641	0.453268	0.54595	'whiteBloodCells'	0.984221	0.238402
RPL7A	chr9_14194247_14195040	PGOHUM00000236390	+	0	0	0.143002	0	0	0	0	0	0	0	0	0	0	0.232595	0	0	0.232595	0.375597	0.606881	'testes'	2.5106	0.0926454
RPS8	chr5_179585987_179586608	PGOHUM00000251348	-	0	0	0	0.232405	0	0	0	0	0	0	0	0	0	0	0.092419	0	0.232405	0.324824	0.667646	'breast'	24.2561	0.00958128
RPL18A	chr21_46664892_46665376	PGOHUM00000239098	-	0	0.120802	0.22706	0	0	0	0.0656054	0	0	0	0.0583669	0.190753	0.148769	0.061553	0.230219	0	0.230219	1.10313	0.35572	'thyroid'	0.630735	0.365002
RPS2	chr16_47168939_47169781	PGOHUM00000248887	-	0	0	0.0989841	0	0	0	0.228799	0	0	0	0	0	0	0	0	0	0.228799	0.327783	0.656261	'kidney'	2.65096	0.0863078
RPS23	chr8_98946458_98946886	PGOHUM00000249754	+	0	0	0.173087	0.088263	0	0	0	0	0	0	0	0	0.226812	0	0	0	0.226812	0.488162	0.514589	'prostate'	163.536	0.00138693
RPL28	chr22_17423314_17424022	PGOHUM00000246403	+	0.0593048	0	0.206688	0	0	0	0.0597191	0	0.0474194	0	0	0	0	0.0560303	0.0523909	0.226602	0.226602	0.708155	0.42763	'whiteBloodCells'	34.8409	0.00650391
RPL38	chr2_77873455_77873661	PGOHUM00000240693	+	0	0	0.226249	0	0	0	0	0	0	0	0	0	0	0	0	0	0.226249	0.226249	0.99997	'brain'	4.54538	0.0497757
RPS3A	chr1_181502258_181503029	PGOHUM00000245117	+	0	0	0.224911	0.0764598	0	0	0	0	0	0	0	0	0	0	0	0	0.224911	0.30137	0.68827	'brain'	4.53652	0.0495778
RPL6	chr10_13673466_13674329	PGOHUM00000238357	-	0	0.0436013	0	0	0	0	0.0947162	0	0	0	0	0.183596	0.035797	0	0	0.224624	0.224624	0.582335	0.467656	'whiteBloodCells'	0.53114	0.422908
RPL31	chr4_89303755_89304140	PGOHUM00000245998	+	0	0	0	0	0	0	0	0	0	0	0	0	0	0.224487	0	0	0.224487	0.224487	0.99997	'testes'	5.41089	0.041488
RPL21	chr13_71176314_71176785	PGOHUM00000248628	+	0.223946	0	0	0	0	0	0	0	0	0	0	0	0	0	0	0	0.223946	0.223946	0.99997	'adipose'	3.32958	0.0672595
RPSA	chrX_102347687_102348483	PGOHUM00000241480	-	0	0	0.223851	0	0	0	0	0	0	0	0	0	0	0.0809106	0	0	0.223851	0.304762	0.680297	'brain'	1.4076	0.15903
RPL4	chr2_197602217_197603061	PGOHUM00000240472	-	0	0.222712	0	0	0	0	0	0	0.0800334	0	0	0.0390749	0	0	0	0.191227	0.222712	0.533047	0.486832	'adrenal'	9.37922	0.0237453
RPL7	chr6_17639107_17639834	PGOHUM00000243067	-	0	0	0	0.221262	0	0	0	0	0	0	0	0	0	0	0	0	0.221262	0.221262	0.99997	'breast'	2.79209	0.0792459
RPL14	chr12_94043667_94044296	PGOHUM00000251027	+	0	0	0	0.220758	0	0	0	0	0	0	0	0	0	0	0	0	0.220758	0.220758	0.99997	'breast'	0.302026	0.730923
RPL18A	chrX_103935251_103935759	PGOHUM00000241935	+	0	0	0.219583	0	0	0	0	0	0	0	0	0	0	0	0	0	0.219583	0.219583	0.99997	'brain'	0.177923	1.23415
RPL21	chr15_70214036_70214450	PGOHUM00000247160	+	0	0	0.134501	0	0	0	0	0	0	0	0	0	0	0.218768	0	0	0.218768	0.353269	0.606881	'testes'	2.39119	0.0914889
RPL35	chr6_105857024_105857391	PGOHUM00000243313	-	0	0.0764258	0	0	0	0.132608	0	0	0	0	0.147704	0	0	0	0.218474	0	0.218474	0.575211	0.464101	'thyroid'	31.4927	0.00693728
RPL19	chr17_9433947_9434524	PGOHUM00000236918	-	0	0	0	0	0	0	0	0	0	0	0	0.218003	0	0.158279	0	0	0.218003	0.376282	0.58271	'ovary'	7.61504	0.028628
RPL18	chr15_76740441_76741005	PGOHUM00000246870	-	0	0	0	0	0	0	0	0	0	0	0	0	0	0.21704	0	0	0.21704	0.21704	0.999969	'testes'	162.678	0.00133417
RPL32	chr3_151351015_151351418	PGOHUM00000238230	+	0	0	0	0	0	0	0	0	0	0	0	0	0	0.216016	0	0	0.216016	0.216016	0.999969	'testes'	2.4766	0.0872227
RPL21	chr2_186529562_186530033	PGOHUM00000240452	-	0	0	0.116238	0.177822	0	0.214605	0	0	0	0	0	0.130202	0.152318	0.0630212	0.176783	0	0.214605	1.03099	0.35535	'heart'	1.32481	0.161989
RPL12	chr8_106818684_106819160	PGOHUM00000249473	-	0	0	0	0	0	0.212654	0	0	0	0	0	0	0	0	0.116784	0	0.212654	0.329438	0.623037	'heart'	3.64363	0.0583633
RPL22	chr2_153103958_153104188	PGOHUM00000240388	-	0	0	0	0.212528	0	0	0	0	0	0	0	0	0	0	0	0	0.212528	0.212528	0.999969	'breast'	110.143	0.00192956
RPL27A	chr20_41714577_41715345	PGOHUM00000247662	+	0	0	0	0	0	0	0.212425	0	0	0	0	0	0	0	0	0	0.212425	0.212425	0.999969	[]	12.4848	0.0170147
RPL7A	chr6_105852714_105853460	PGOHUM00000243726	+	0	0	0.0772559	0	0	0.071317	0	0.193597	0	0	0.19859	0	0	0	0	0.211749	0.211749	0.752509	0.403438	'whiteBloodCells'	0.826866	0.256086
RPS13	chr1_163907117_163907589	PGOHUM00000245058	+	0	0.19333	0.121128	0.185302	0	0	0	0	0	0	0.186819	0	0.211633	0	0.122813	0	0.211633	1.02102	0.354751	'prostate'	12.4848	0.0169513
RPL7A	chr10_68763887_68764649	PGOHUM00000238820	+	0	0	0	0	0	0.209856	0	0	0	0	0	0.0424402	0	0	0	0	0.209856	0.252296	0.750668	'heart'	2.03556	0.103095
RPL12	chr11_35975321_35975801	PGOHUM00000242210	-	0	0.209775	0	0	0	0.121328	0	0	0	0	0	0	0	0	0	0	0.209775	0.331102	0.615654	'adrenal'	13.2951	0.0157784
RPL26	chr1_24762675_24763071	PGOHUM00000251111	+	0	0	0	0.0687325	0	0	0	0	0	0.209613	0	0	0	0	0.204993	0	0.209613	0.483339	0.496261	'lymph'	2.53805	0.0825882
RPL5	chr8_28213119_28213999	PGOHUM00000249602	+	0	0.207621	0	0	0	0	0	0	0	0	0	0	0	0	0	0	0.207621	0.207621	0.999968	'adrenal'	184.815	0.0011234
RPL4	chr22_42486428_42487135	PGOHUM00000246349	-	0	0	0	0	0	0.150721	0	0	0	0	0	0.0914434	0	0	0.206931	0	0.206931	0.449095	0.51231	'thyroid'	5.59395	0.0369918
RPS2	chr14_99510426_99511239	PGOHUM00000247891	-	0	0.113993	0.142841	0	0	0	0.206358	0.119316	0	0	0	0.16	0	0	0	0	0.206358	0.742507	0.40123	'kidney'	2.65096	0.0778424
RPS14	chr4_161959024_161959450	PGOHUM00000246121	+	0	0	0	0	0	0	0	0	0	0	0	0	0	0.206079	0	0	0.206079	0.206079	0.999968	'testes'	92.7374	0.00222218
RPL17	chr6_127798483_127799024	PGOHUM00000243770	+	0.0591119	0	0.206016	0	0	0.190179	0	0	0	0	0	0.0576911	0.0449936	0	0	0	0.206016	0.557991	0.457706	'brain'	2.81807	0.0731052
RPLP1	chr14_76504779_76505027	PGOHUM00000248236	+	0	0	0	0	0.205964	0	0	0	0	0	0	0	0	0	0	0	0.205964	0.205964	0.999968	'colon'	0.906776	0.227139
RPL10A	chr1_40603015_40603440	PGOHUM00000244685	+	0	0.20593	0	0	0	0	0	0	0	0	0	0	0	0	0	0	0.20593	0.20593	0.999968	'adrenal'	56.0086	0.00367675
RPL31	chr21_43795538_43795907	PGOHUM00000239181	+	0.203663	0	0	0	0	0	0	0	0	0	0	0	0	0	0	0	0.203663	0.203663	0.999967	'adipose'	4.38712	0.046423
RPL31	chr1_159921255_159921623	PGOHUM00000244314	-	0	0.203035	0	0	0	0	0	0	0	0	0	0	0	0	0	0	0.203035	0.203035	0.999967	'adrenal'	5.40987	0.0375304
RPS6	chr9_84548802_84549527	PGOHUM00000236233	-	0	0	0	0.202154	0	0	0	0	0	0	0	0	0	0	0	0	0.202154	0.202154	0.999967	'breast'	408.889	0.000494399
RPL10	chr21_27714573_27715213	PGOHUM00000239057	-	0.108196	0.200618	0	0	0	0	0	0	0	0	0	0	0	0	0	0	0.200618	0.308814	0.625606	'adrenal'	21.6495	0.00926663
RPL7	chr12_75639445_75640197	PGOHUM00000239867	+	0	0	0	0	0	0	0	0.200442	0	0	0	0	0	0	0	0	0.200442	0.200442	0.999967	'liver'	1.76338	0.113669
RPL23	chr10_34193247_34193657	PGOHUM00000238719	+	0	0.0696359	0	0.200233	0	0	0	0	0	0	0	0	0	0	0	0	0.200233	0.269869	0.685326	'breast'	88.407	0.0022649
RPL37A	chr6_109245576_109245819	PGOHUM00000243733	+	0	0	0.199842	0	0	0	0	0	0	0	0	0	0	0	0	0	0.199842	0.199842	0.999967	'brain'	10.5998	0.0188534
RPL7	chr1_8733089_8733745	PGOHUM00000244590	+	0	0	0	0	0	0	0	0	0	0	0	0	0	0	0.199476	0	0.199476	0.199476	0.999967	'thyroid'	2.35446	0.0847227
RPS2	chr9_101918861_101919754	PGOHUM00000236282	-	0	0	0	0	0.198982	0	0	0	0	0	0	0	0	0	0	0	0.198982	0.198982	0.999967	'colon'	3.44295	0.0577941
RPS4X	chr12_1736661_1737438	PGOHUM00000239291	-	0	0.114639	0	0	0	0.198911	0	0.0899942	0	0	0	0	0	0	0.0546184	0	0.198911	0.458163	0.496542	'heart'	61.6491	0.00322651
RPSA	chr12_8786321_8786938	PGOHUM00000251012	+	0.157831	0	0	0	0	0	0	0	0	0	0	0	0.120135	0.198822	0	0	0.198822	0.476789	0.486351	'testes'	0.707242	0.281123
RPS19	chr9_82587070_82587505	PGOHUM00000236227	-	0	0.198647	0	0	0	0	0	0	0	0	0	0	0	0	0	0	0.198647	0.198647	0.999967	'adrenal'	225.693	0.000880165
RPS3A	chr4_153691882_153692606	PGOHUM00000245730	-	0	0	0.0979132	0	0	0	0	0	0	0.152269	0	0	0	0.159258	0.198551	0	0.198551	0.607991	0.431694	'thyroid'	7.86864	0.0252332
RPL17	chr4_111287013_111287850	PGOHUM00000246024	+	0	0	0	0	0	0	0.19788	0	0	0	0	0	0	0	0	0	0.19788	0.19788	0.999967	'kidney'	1.67655	0.118028
RPL26	chr1_114804079_114804532	PGOHUM00000244858	+	0	0.19787	0	0	0	0.114442	0.0716396	0	0	0	0	0	0	0	0.125697	0	0.19787	0.509648	0.469168	'adrenal'	4.55926	0.0433995
RPL21	chr12_12658855_12660110	PGOHUM00000239353	-	0	0.0312941	0.176462	0.0599893	0.0327018	0	0	0	0	0	0	0.19766	0	0	0.0298195	0	0.19766	0.527927	0.460844	'ovary'	6.16423	0.0320657
RPS19	chr1_113513139_113513545	PGOHUM00000244854	+	0.19704	0	0	0	0	0	0	0	0	0	0	0	0	0	0	0	0.19704	0.19704	0.999967	'adipose'	120.743	0.0016319
RPS2	chr2_202335705_202336541	PGOHUM00000241070	+	0.196773	0.0456073	0.0857237	0	0	0.0791339	0	0.143211	0	0	0	0.0480109	0.0748879	0	0	0	0.196773	0.673348	0.410297	'adipose'	2.07851	0.0946701
RPS4X	chr18_18420426_18421185	PGOHUM00000235027	+	0	0	0	0	0	0	0	0.195505	0	0	0	0.0436946	0	0	0	0	0.195505	0.239199	0.739411	'liver'	80.5898	0.00242592
RPL7	chr6_87736903_87737626	PGOHUM00000243698	+	0	0	0	0	0	0	0	0	0	0	0	0.195213	0	0	0	0	0.195213	0.195213	0.999966	'ovary'	2.14539	0.0909921
RPL34	chr10_32313189_32313489	PGOHUM00000238715	+	0	0	0	0	0.194585	0	0	0	0	0	0	0	0	0	0	0	0.194585	0.194585	0.999966	'colon'	27.4635	0.0070852
RPL7	chr12_63548003_63548749	PGOHUM00000239497	-	0	0.193145	0	0	0	0	0	0	0	0	0	0	0.11893	0	0	0	0.193145	0.312075	0.606659	'adrenal'	9.38348	0.0205835
RPL8	chr3_144028631_144029259	PGOHUM00000237800	-	0.072418	0	0	0.193053	0	0	0	0	0	0	0	0	0.110243	0	0	0	0.193053	0.375715	0.54368	'breast'	130.932	0.00147445
RPL18A	chr3_43501471_43502376	PGOHUM00000237602	-	0	0	0.192846	0	0	0	0	0	0	0	0	0	0	0	0	0	0.192846	0.192846	0.999966	'brain'	0.177923	1.08387
RPL9	chr15_38560243_38560806	PGOHUM00000246756	-	0	0	0.192553	0	0	0	0	0	0	0	0	0	0	0	0	0	0.192553	0.192553	0.999966	'brain'	1.89978	0.101355
RPL5	chr8_42318445_42319309	PGOHUM00000249307	-	0.179378	0.166302	0	0	0	0.192368	0	0	0	0	0	0	0	0	0	0	0.192368	0.538047	0.450632	'heart'	30.0839	0.00639439
RPL21	chrX_133568847_133569325	PGOHUM00000250089	+	0	0	0	0	0	0	0	0	0	0	0	0	0	0.190814	0	0	0.190814	0.190814	0.999966	'testes'	2.39119	0.0797987
RPL9	chr12_100854125_100854583	PGOHUM00000239907	+	0	0.190059	0	0	0	0	0	0	0	0	0	0	0	0	0	0	0.190059	0.190059	0.999965	'adrenal'	8.10601	0.0234467
RPL7	chr19_56843945_56844672	PGOHUM00000234747	+	0	0	0	0	0	0	0	0	0	0	0	0	0	0.188977	0	0	0.188977	0.188977	0.999965	'testes'	2.00224	0.0943828
RPS10	chr1_156432084_156432544	PGOHUM00000244294	-	0	0	0	0	0	0.188038	0	0	0	0	0	0	0	0	0	0	0.188038	0.188038	0.999965	'heart'	0.131202	1.43319
RPS7	chr6_97203089_97203669	PGOHUM00000243302	-	0	0	0	0	0	0	0	0	0	0	0	0	0	0.184164	0	0	0.184164	0.184164	0.999965	'testes'	2.65752	0.0692992
RPL22	chr10_81875677_81876050	PGOHUM00000238857	+	0	0	0	0.18407	0	0	0	0	0	0	0	0	0	0	0	0	0.18407	0.18407	0.999965	'breast'	110.143	0.00167119
RPL21	chr10_43446401_43446868	PGOHUM00000238755	+	0	0.127425	0	0	0	0	0	0.100031	0	0	0	0	0	0	0.18213	0	0.18213	0.409586	0.502778	'thyroid'	3.54015	0.0514471
RPL27	chr5_32257795_32258207	PGOHUM00000235548	+	0	0	0	0	0	0	0	0.179988	0	0	0	0	0	0	0	0	0.179988	0.179988	0.999964	'liver'	188.369	0.000955509
RPL10	chr1_12203439_12203753	PGOHUM00000243894	-	0	0	0	0.179968	0	0	0	0	0	0	0	0	0	0	0	0	0.179968	0.179968	0.999964	'breast'	8.58094	0.020973
RPL13	chr1_174466958_174467589	PGOHUM00000244347	-	0	0	0.179716	0	0	0	0	0	0	0	0	0	0	0	0	0	0.179716	0.179716	0.999964	'brain'	8.30857	0.0216302
RPL17	chr20_20182081_20182423	PGOHUM00000247459	-	0.179525	0	0	0	0	0	0	0	0	0	0	0	0	0	0	0	0.179525	0.179525	0.999964	'adipose'	3.09122	0.0580758
RPL12	chrX_16730911_16731397	PGOHUM00000241654	+	0	0.0941447	0	0.0902354	0	0	0	0	0	0	0	0.0991062	0	0	0.179417	0	0.179417	0.462903	0.468774	'thyroid'	2.85139	0.0629227
RPS10	chr22_22995356_22996100	PGOHUM00000246291	-	0	0	0.177949	0	0	0	0	0	0	0	0	0	0	0.0964791	0	0	0.177949	0.274428	0.624857	'brain'	0.24639	0.722225
RPL21	chr5_118910728_118911200	PGOHUM00000235370	-	0	0	0.175972	0	0	0	0	0	0	0	0	0	0	0	0	0	0.175972	0.175972	0.999963	'brain'	2.33015	0.0755195
RPLP1	chr7_104616879_104617171	PGOHUM00000233512	+	0	0.0936217	0.175972	0	0	0	0	0	0	0	0	0	0	0	0	0	0.175972	0.269593	0.627531	'brain'	0.565473	0.311194
RPS2	chr11_61535802_61536673	PGOHUM00000242315	-	0	0	0	0	0	0	0.175788	0	0	0	0	0	0	0	0.0385542	0	0.175788	0.214342	0.741562	'kidney'	2.65096	0.0663109
RPS3A	chr11_10747632_10748111	PGOHUM00000242591	+	0	0	0	0.175249	0	0	0	0	0	0	0	0	0	0	0	0	0.175249	0.175249	0.999963	'breast'	7.46535	0.023475
RPL29	chr19_39479024_39479482	PGOHUM00000234284	-	0	0	0	0	0	0	0	0	0	0	0	0.173922	0	0	0	0	0.173922	0.173922	0.999963	'ovary'	2.49252	0.0697774
RPL34	chr3_121714391_121714726	PGOHUM00000238146	+	0	0	0	0	0	0	0	0	0	0	0	0	0	0.173907	0	0	0.173907	0.173907	0.999963	'testes'	15.4594	0.0112492
RPS15A	chr18_27909851_27910233	PGOHUM00000234915	-	0	0	0	0.0950125	0	0.172	0	0	0	0	0	0	0	0	0	0	0.172	0.267012	0.622205	'heart'	2.17649	0.0790261
RPL31	chr2_37275024_37275384	PGOHUM00000240015	-	0	0	0	0	0	0	0	0	0	0	0	0	0	0.171304	0	0	0.171304	0.171304	0.999962	'testes'	5.41089	0.0316592
RPS8	chr5_33198042_33198667	PGOHUM00000251365	+	0	0	0	0	0.170144	0	0	0	0	0	0	0	0	0	0	0	0.170144	0.170144	0.999962	'colon'	50.6655	0.00335818
RPL30	chrX_13502771_13503103	PGOHUM00000241647	+	0	0	0	0	0	0	0	0	0	0	0	0	0	0.169195	0	0	0.169195	0.169195	0.999962	'testes'	256.589	0.0006594
RPSA	chr12_64438168_64439045	PGOHUM00000251001	-	0.168826	0	0	0	0	0	0	0	0	0	0	0.164768	0.128503	0.106336	0	0	0.168826	0.568433	0.413299	'adipose'	0.473837	0.356295
RPL36	chr13_42866663_42866965	PGOHUM00000248577	+	0	0	0.168484	0	0	0	0	0	0	0	0	0	0	0	0	0	0.168484	0.168484	0.999962	'brain'	15.2301	0.0110625
RPS10	chr2_64746246_64746665	PGOHUM00000240668	+	0	0.167681	0	0	0	0	0	0	0	0	0	0	0	0	0	0	0.167681	0.167681	0.999962	'adrenal'	2.4073	0.0696551
RPS16	chr19_50527799_50528222	PGOHUM00000234356	-	0	0.0816073	0	0.156437	0	0	0	0	0	0	0	0	0	0.166327	0	0	0.166327	0.404371	0.482967	'testes'	487.589	0.000341121
RPS20	chr6_111128458_111128790	PGOHUM00000243737	+	0	0.166029	0	0.159134	0	0	0	0	0	0	0	0	0	0	0	0	0.166029	0.325163	0.541769	'adrenal'	283.584	0.000585464
RPS15A	chr16_28732805_28733147	PGOHUM00000248781	-	0	0	0	0	0.164579	0	0	0	0	0	0	0.165794	0	0	0	0	0.165794	0.330373	0.536587	'ovary'	13.7288	0.0120764
RPL29	chr17_7598448_7598893	PGOHUM00000237217	+	0	0	0	0.165663	0	0	0	0	0	0	0	0	0	0	0	0	0.165663	0.165663	0.999961	'breast'	188.351	0.000879545
RPL19	chr8_99863459_99864030	PGOHUM00000250038	+	0	0	0	0	0	0	0	0	0	0	0	0.165537	0	0	0	0	0.165537	0.165537	0.999961	'ovary'	7.61504	0.0217381
RPL21	chr2_54110128_54110513	PGOHUM00000240045	-	0	0	0	0	0	0.163809	0	0	0	0	0	0	0	0	0	0	0.163809	0.163809	0.999961	'heart'	1.32481	0.123647
RPL36	chr5_139968854_139969169	PGOHUM00000235777	+	0	0	0.162853	0	0	0	0	0	0	0	0	0	0	0	0	0	0.162853	0.162853	0.999961	'brain'	15.2301	0.0106928
RPL34	chr4_158113233_158113555	PGOHUM00000246114	+	0	0	0	0	0	0	0	0	0	0	0	0	0	0	0.1622	0	0.1622	0.1622	0.999961	'thyroid'	18.1674	0.0089281
RPL9	chr1_232487341_232487911	PGOHUM00000245252	+	0	0	0	0.161791	0	0	0	0	0	0	0	0	0	0	0	0	0.161791	0.161791	0.999961	'breast'	4.1706	0.0387932
RPL7A	chr7_111398511_111399292	PGOHUM00000232962	-	0	0.160303	0	0.115235	0	0	0	0	0	0	0	0	0	0	0	0	0.160303	0.275539	0.584165	'adrenal'	12.8973	0.0124292
RPS3A	chr10_70104190_70104867	PGOHUM00000251272	+	0	0	0	0.158096	0	0	0	0	0	0	0	0	0	0	0	0	0.158096	0.158096	0.99996	'breast'	7.46535	0.0211773
RPL17	chr11_71327899_71328234	PGOHUM00000242359	-	0	0	0	0	0	0	0	0	0	0	0	0	0	0	0.157045	0	0.157045	0.157045	0.99996	'thyroid'	9.50258	0.0165265
RPL5	chr15_69142494_69143384	PGOHUM00000246835	-	0	0	0	0	0	0.156363	0	0	0	0	0	0	0	0	0	0	0.156363	0.156363	0.999959	'heart'	30.0839	0.00519758
RPL12	chr8_37959744_37960048	PGOHUM00000249622	+	0	0	0	0	0	0.154709	0	0	0	0	0	0	0	0	0	0	0.154709	0.154709	0.999959	'heart'	3.64363	0.0424601
RPL7A	chr9_108780881_108781656	PGOHUM00000236298	-	0	0	0	0.153101	0	0.069289	0	0	0	0	0	0	0	0	0	0	0.153101	0.22239	0.650091	'breast'	2.45281	0.0624185
RPS5	chr9_4771471_4772077	PGOHUM00000235948	-	0	0	0	0.153101	0	0	0	0	0	0	0	0	0	0.10852	0	0	0.153101	0.261621	0.586223	'breast'	67.9632	0.0022527
RPL34	chr5_134168366_134168721	PGOHUM00000235399	-	0	0	0	0.150954	0	0	0	0	0	0	0	0.0828972	0	0	0	0	0.150954	0.233852	0.623042	'breast'	18.8865	0.00799272
RPL18A	chr14_92759700_92760238	PGOHUM00000247885	-	0.0847409	0.0785636	0	0.150603	0	0.136317	0	0	0.135516	0	0	0	0	0	0	0	0.150603	0.58574	0.387864	'breast'	0.295253	0.51008
RPL6	chr4_106026719_106027561	PGOHUM00000245640	-	0	0	0	0	0	0	0.0399649	0	0	0	0	0	0	0.149985	0	0	0.149985	0.18995	0.718724	'testes'	1.15081	0.13033
RPS20	chr13_26489691_26490046	PGOHUM00000248342	-	0	0	0	0	0	0	0	0	0	0	0	0	0	0	0.149723	0	0.149723	0.149723	0.999958	'thyroid'	107.754	0.0013895
RPS11	chr9_32717064_32717462	PGOHUM00000236009	-	0	0	0	0	0	0	0	0	0	0	0	0	0	0.149333	0	0	0.149333	0.149333	0.999958	'testes'	71.8666	0.00207792
RPL7A	chr12_75517582_75518378	PGOHUM00000239864	+	0	0	0.0804953	0	0	0.148615	0	0	0	0	0	0	0	0.0436424	0	0	0.148615	0.272753	0.562097	'heart'	2.03556	0.0730092
RPL7A	chr3_182705556_182706364	PGOHUM00000237884	-	0	0	0	0.146671	0	0	0	0	0	0	0	0	0	0.116958	0	0	0.146671	0.263628	0.568938	'breast'	2.45281	0.0597971
RPS15A	chr1_42650659_42651052	PGOHUM00000243983	-	0	0	0.146643	0	0	0	0	0	0	0	0	0	0	0	0	0	0.146643	0.146643	0.999957	'brain'	2.1987	0.0666955
RPL12	chr20_39609484_39609975	PGOHUM00000247659	+	0	0	0.145298	0	0	0	0	0	0	0	0	0	0	0	0	0	0.145298	0.145298	0.999957	'brain'	1.2903	0.112608
RPL21	chr8_10016888_10017278	PGOHUM00000249560	+	0	0.145275	0	0	0	0	0	0	0	0	0	0	0	0	0	0	0.145275	0.145275	0.999957	'adrenal'	8.56035	0.0169707
RPL7	chr22_38832272_38833012	PGOHUM00000246334	-	0	0.144963	0	0	0	0	0	0	0	0	0	0.0763011	0	0	0	0	0.144963	0.221264	0.629046	'adrenal'	9.38348	0.0154487
RPL10	chr4_48633343_48633651	PGOHUM00000245899	+	0	0	0	0	0	0	0	0	0	0	0	0	0.144875	0	0	0	0.144875	0.144875	0.999957	'prostate'	9.55353	0.0151645
RPL7	chr12_78946816_78947536	PGOHUM00000239870	+	0	0	0	0.068009	0	0	0	0	0	0	0	0	0	0.144617	0	0	0.144617	0.212626	0.644798	'testes'	2.00224	0.0722277
RPL36	chr7_104672335_104672650	PGOHUM00000233514	+	0	0	0	0	0	0	0	0	0	0	0	0	0	0.143709	0	0	0.143709	0.143709	0.999957	'testes'	35.1952	0.00408321
RPL13A	chr10_49623596_49624182	PGOHUM00000238477	-	0	0	0	0	0	0	0	0	0.142724	0	0	0	0.0452882	0	0	0	0.142724	0.188012	0.69709	'lung'	35.5381	0.00401608
RPL31	chr12_98854803_98855173	PGOHUM00000251005	-	0	0	0.14268	0	0	0	0	0	0	0	0	0	0	0	0	0	0.14268	0.14268	0.999956	'brain'	2.70609	0.0527255
RPSA	chr5_41987175_41988052	PGOHUM00000251303	-	0	0.141761	0	0	0	0	0	0	0	0	0	0	0	0	0	0	0.141761	0.141761	0.999956	'adrenal'	4.9099	0.0288726
RPS15A	chr12_111976250_111976623	PGOHUM00000239932	+	0	0	0.141722	0	0	0	0	0	0	0	0	0	0	0	0	0	0.141722	0.141722	0.999956	'brain'	2.1987	0.0644574
RPL5	chr5_64541504_64542528	PGOHUM00000235607	+	0	0.141415	0	0	0	0	0	0	0	0	0	0	0	0	0	0	0.141415	0.141415	0.999956	'adrenal'	184.815	0.000765169
RPL21	chr13_94210823_94211268	PGOHUM00000248465	-	0	0	0	0	0	0	0	0	0	0	0	0	0	0.140765	0	0	0.140765	0.140765	0.999956	'testes'	2.39119	0.0588679
RPL24	chr20_21043364_21043693	PGOHUM00000247608	+	0	0	0	0	0	0	0	0	0	0	0	0	0	0.140765	0	0	0.140765	0.140765	0.999956	'testes'	8.03304	0.0175232
RPL5	chr4_174576974_174577863	PGOHUM00000245772	-	0	0	0	0	0	0	0	0	0	0	0	0.139961	0	0	0.126689	0	0.139961	0.266649	0.55023	'ovary'	281.193	0.000497738
RPL27	chr1_29181380_29181709	PGOHUM00000243951	-	0	0	0	0	0.139761	0	0	0	0	0	0	0	0	0	0	0	0.139761	0.139761	0.999956	'colon'	701.781	0.000199152
RPS3A	chr2_160253975_160255074	PGOHUM00000240404	-	0.0523831	0	0.0912822	0.139644	0	0	0	0	0	0	0	0	0	0	0	0	0.139644	0.283309	0.531303	'breast'	7.46535	0.0187056
RPSA	chr6_54597371_54598242	PGOHUM00000250208	+	0	0	0	0	0	0	0	0	0	0	0	0	0.138818	0.114871	0	0	0.138818	0.25369	0.563481	'prostate'	1.72371	0.0805344
RPS4X	chr11_57100344_57101129	PGOHUM00000242288	-	0	0.135902	0.127721	0	0	0	0	0	0	0	0	0	0	0	0	0	0.135902	0.263624	0.544679	'adrenal'	332.679	0.00040851
RPL9	chr1_52428165_52428569	PGOHUM00000244029	-	0	0	0	0.135164	0	0	0	0	0	0	0	0	0	0	0	0	0.135164	0.135164	0.999955	'breast'	4.1706	0.0324088
RPL7A	chr5_172585448_172586033	PGOHUM00000235457	-	0	0	0	0	0	0.134746	0	0	0	0	0	0	0	0	0	0	0.134746	0.134746	0.999954	'heart'	2.03556	0.0661961
RPS27A	chr5_137630587_137631345	PGOHUM00000235405	-	0	0	0	0	0	0	0	0	0	0	0	0	0	0.134166	0	0	0.134166	0.134166	0.999954	'testes'	1.61186	0.083237
RPL21	chr6_19251905_19252370	PGOHUM00000243498	+	0	0	0	0.121903	0	0	0	0	0	0	0	0.133887	0	0	0	0	0.133887	0.25579	0.549364	'ovary'	6.16423	0.02172
RPS12	chr3_159697049_159697412	PGOHUM00000238243	+	0	0.0771254	0	0	0.0805945	0.133821	0	0	0	0	0	0	0	0	0	0	0.133821	0.291541	0.51127	'heart'	2.46535	0.0542808
RPL13A	chr11_14418909_14419798	PGOHUM00000242600	+	0	0	0	0.133213	0	0	0	0	0	0	0	0.0731547	0	0	0	0	0.133213	0.206368	0.623042	'breast'	13.5764	0.00981213
RPS2	chr1_38079104_38079939	PGOHUM00000244678	+	0.124216	0.076774	0	0	0	0.133212	0	0	0	0	0	0	0	0	0	0	0.133212	0.334202	0.475368	'heart'	0.896708	0.148556
RPS4X	chr1_20725069_20725830	PGOHUM00000244629	+	0	0	0	0	0	0	0	0	0	0	0	0	0	0.131428	0	0	0.131428	0.131428	0.999954	'testes'	240.531	0.000546409
RPS2	chr11_108066226_108066893	PGOHUM00000242471	-	0	0.0914621	0	0	0	0	0	0	0	0	0	0	0	0	0.130728	0	0.130728	0.222191	0.588127	'thyroid'	3.41121	0.0383232
RPLP0	chr20_16514981_16515436	PGOHUM00000247451	-	0	0	0	0	0	0	0	0	0	0	0	0	0	0.129855	0.12142	0	0.129855	0.251275	0.545429	'testes'	3.37785	0.038443
RPS13	chr5_133631002_133631427	PGOHUM00000235762	+	0	0	0.12876	0	0	0	0	0	0	0	0	0	0	0	0	0	0.12876	0.12876	0.999953	'brain'	6.73044	0.019131
RPL22	chrX_135857576_135857958	PGOHUM00000241572	-	0	0	0	0	0	0.128245	0	0	0	0	0	0.0778071	0	0	0	0	0.128245	0.206053	0.608792	'heart'	42.7499	0.0029999
RPL31	chr19_42084484_42084858	PGOHUM00000234675	+	0	0	0	0.126683	0	0	0	0	0	0	0	0	0	0	0	0	0.126683	0.126683	0.999952	'breast'	3.7616	0.0336781
RPL10A	chr8_34300058_34300702	PGOHUM00000250005	-	0.126229	0	0	0	0	0	0	0	0	0	0	0	0	0	0	0	0.126229	0.126229	0.999952	'adipose'	47.5857	0.00265266
RPS7	chr4_42168584_42169151	PGOHUM00000245891	+	0	0	0	0.0632177	0	0	0	0	0	0	0	0	0	0	0.125697	0	0.125697	0.188915	0.635444	'thyroid'	3.39286	0.0370475
RPS2	chr20_45222887_45223744	PGOHUM00000247554	-	0	0	0	0.123929	0	0.0747825	0	0	0	0	0	0.0453709	0.035385	0	0.0821371	0	0.123929	0.361605	0.44161	'breast'	2.00268	0.0618818
RPL31	chr6_53341427_53341780	PGOHUM00000243643	+	0	0	0	0	0	0	0	0.123926	0	0	0	0	0	0	0	0	0.123926	0.123926	0.999951	'liver'	3.86355	0.0320758
RPL12	chr18_59890384_59890862	PGOHUM00000235089	+	0	0.122115	0	0	0	0	0	0	0	0	0	0	0	0	0	0	0.122115	0.122115	0.999951	'adrenal'	13.2951	0.00918501
RPLP1	chr1_239228372_239228717	PGOHUM00000244507	-	0	0	0	0	0	0	0	0	0	0	0	0	0	0.121796	0	0	0.121796	0.121796	0.999951	'testes'	2.30001	0.0529547
RPL7A	chrX_54266482_54267223	PGOHUM00000241789	+	0	0.0846829	0	0.12175	0	0	0	0	0	0	0	0	0	0	0	0	0.12175	0.206433	0.588981	'breast'	2.45281	0.0496368
RPL9	chr11_84028684_84029253	PGOHUM00000242829	+	0	0	0	0	0	0	0	0	0	0	0	0.121507	0	0	0	0	0.121507	0.121507	0.999951	'ovary'	8.76197	0.0138675
RPS15	chr12_4303802_4304238	PGOHUM00000239299	-	0	0	0	0	0	0	0	0	0	0	0	0.121507	0	0	0	0	0.121507	0.121507	0.999951	'ovary'	0.953022	0.127496
RPL29	chr9_113975626_113976072	PGOHUM00000236310	-	0	0	0	0	0	0.120329	0	0	0	0	0	0	0	0	0	0	0.120329	0.120329	0.99995	'heart'	37.8991	0.00317499
RPL21	chr2_232132858_232133316	PGOHUM00000241136	+	0	0	0	0.12009	0	0	0	0	0	0	0	0	0	0	0	0	0.12009	0.12009	0.99995	'breast'	4.59176	0.0261534
RPL21	chr17_7799326_7799628	PGOHUM00000237218	+	0	0	0	0	0	0	0	0	0	0	0	0	0	0.119674	0	0	0.119674	0.119674	0.99995	'testes'	2.39119	0.050048
RPL29	chr20_49784486_49785010	PGOHUM00000247674	+	0	0	0	0	0.117792	0	0	0	0	0	0	0	0	0	0	0	0.117792	0.117792	0.99995	'colon'	285.274	0.000412909
RPL36	chr9_110428934_110429248	PGOHUM00000236754	+	0	0	0	0	0	0	0	0	0	0	0	0	0	0.116825	0	0	0.116825	0.116825	0.999949	'testes'	35.1952	0.00331934
RPL6	chr3_161785433_161786266	PGOHUM00000238249	+	0	0	0	0	0	0	0	0.116685	0	0	0	0	0	0	0	0	0.116685	0.116685	0.999949	'liver'	1.15049	0.101422
RPL5	chr19_23100307_23103182	PGOHUM00000234633	+	0	0	0.0254519	0.0389364	0	0	0	0	0	0	0	0.0570189	0	0.0689967	0.116127	0	0.116127	0.306531	0.463516	'thyroid'	99.7674	0.00116398
RPL9	chr14_34801419_34801990	PGOHUM00000248132	+	0	0.115821	0	0	0	0	0	0	0	0	0	0	0	0	0	0	0.115821	0.115821	0.999949	'adrenal'	8.10601	0.0142882
RPL26	chr6_76266141_76266572	PGOHUM00000243680	+	0	0	0	0	0	0.115802	0	0	0	0	0	0	0	0	0	0	0.115802	0.115802	0.999949	'heart'	0.697776	0.165958
RPL19	chrX_44393319_44393906	PGOHUM00000241730	+	0	0	0.104023	0	0.115664	0	0	0	0	0	0	0	0	0	0	0	0.115664	0.219687	0.551184	'colon'	8.22223	0.0140673
RPS2	chr7_123907814_123908682	PGOHUM00000233549	+	0	0	0	0	0	0	0	0	0	0	0	0	0	0.113168	0	0	0.113168	0.113168	0.999948	'testes'	1.85839	0.0608957
RPL5	chr6_92780273_92781077	PGOHUM00000243713	+	0	0	0	0	0	0	0	0	0	0.112207	0	0	0	0	0	0	0.112207	0.112207	0.999948	'lymph'	96.2302	0.00116603
RPLP0	chr1_151464180_151465103	PGOHUM00000245005	+	0	0	0	0	0	0	0	0	0	0	0	0.111807	0	0	0	0	0.111807	0.111807	0.999948	'ovary'	11.1226	0.0100523
RPL15	chr22_25612871_25613511	PGOHUM00000246301	-	0	0	0	0.111394	0	0	0	0	0	0	0	0	0	0	0	0	0.111394	0.111394	0.999948	'breast'	376.111	0.000296173
RPL9	chr18_54449470_54449983	PGOHUM00000235072	+	0	0	0	0.111011	0	0	0	0	0	0	0	0	0	0	0	0	0.111011	0.111011	0.999947	'breast'	4.1706	0.0266176
RPL6	chr22_43676141_43676970	PGOHUM00000246607	+	0	0	0.0725657	0	0	0	0	0	0	0	0	0.081283	0	0	0.110363	0	0.110363	0.264212	0.48677	'thyroid'	1.14112	0.0967145
RPL7A	chr12_38146519_38147414	PGOHUM00000239415	-	0	0	0	0.109259	0	0	0	0	0	0	0	0	0	0	0	0	0.109259	0.109259	0.999947	'breast'	2.45281	0.0445444
RPL13A	chr9_133105856_133106867	PGOHUM00000236780	+	0	0.0689239	0	0.0660619	0	0	0	0	0	0.100734	0	0.108834	0	0	0	0	0.108834	0.344554	0.425076	'ovary'	38.2152	0.00284793
RPL5	chr22_48537946_48538632	PGOHUM00000246355	-	0	0	0	0	0	0	0	0	0	0	0	0	0	0	0.10759	0	0.10759	0.10759	0.999946	'thyroid'	99.7674	0.00107841
RPS5	chr21_33775760_33776372	PGOHUM00000239068	-	0	0	0	0.107502	0	0	0	0	0	0	0	0	0	0	0	0	0.107502	0.107502	0.999946	'breast'	67.9632	0.00158176
RPL7A	chr1_166778593_166779219	PGOHUM00000245075	+	0	0.107337	0	0	0	0	0	0	0	0	0	0	0	0	0	0	0.107337	0.107337	0.999946	'adrenal'	12.8973	0.00832243
RPL17	chr8_106369245_106369769	PGOHUM00000249472	-	0	0	0.105936	0	0	0	0	0	0	0	0	0	0	0	0	0	0.105936	0.105936	0.999946	'brain'	2.81807	0.0375917
RPS10	chr7_37381650_37382109	PGOHUM00000233187	+	0	0.105655	0	0	0	0	0	0	0	0	0	0	0	0	0	0	0.105655	0.105655	0.999946	'adrenal'	2.4073	0.0438893
RPL6	chr4_88010368_88011216	PGOHUM00000245991	+	0	0	0	0	0	0	0.103412	0	0	0	0	0.100226	0	0	0.0907221	0	0.103412	0.29436	0.446851	'kidney'	1.0882	0.0950301
RPL27	chr7_130577891_130578298	PGOHUM00000233570	+	0	0	0	0.10288	0	0	0	0	0	0	0	0	0	0	0	0	0.10288	0.10288	0.999945	'breast'	247.861	0.000415071
RPL17	chr2_229576846_229577342	PGOHUM00000241129	+	0	0	0	0	0	0.102596	0	0	0	0	0	0	0	0	0	0	0.102596	0.102596	0.999944	'heart'	1.4952	0.0686173
RPS3	chr3_185350186_185350914	PGOHUM00000238289	+	0	0	0	0.102229	0	0	0	0	0	0	0	0	0	0	0	0	0.102229	0.102229	0.999944	'breast'	43.0182	0.0023764
RPL17	chr4_61759965_61760513	PGOHUM00000245923	+	0	0	0.101849	0	0	0	0	0	0	0	0	0	0	0	0	0	0.101849	0.101849	0.999944	'brain'	2.81807	0.0361412
RPL21	chr13_72175832_72176277	PGOHUM00000248630	+	0	0.10091	0	0	0	0	0	0	0	0	0	0	0	0	0	0	0.10091	0.10091	0.999944	'adrenal'	8.56035	0.011788
RPL30	chr5_10541932_10542251	PGOHUM00000235504	+	0	0	0	0	0	0	0	0	0	0	0	0.100796	0	0.0975754	0	0	0.100796	0.198371	0.540299	'ovary'	592.804	0.000170032
RPL27A	chr18_9725318_9725600	PGOHUM00000234851	-	0	0	0	0	0	0	0	0	0	0	0	0.099663	0	0.0964791	0	0	0.099663	0.196142	0.540299	[]	35.1952	0.00283172
RPL7A	chr6_137263215_137263981	PGOHUM00000243390	-	0	0	0	0	0.0981053	0	0	0	0	0	0	0	0	0	0	0	0.0981053	0.0981053	0.999943	'colon'	1.33325	0.0735834
RPS19	chr10_44888598_44889010	PGOHUM00000238443	-	0	0	0	0	0	0	0	0	0	0	0	0	0	0.0975754	0	0	0.0975754	0.0975754	0.999942	'testes'	141.862	0.000687819
RPL36	chr22_28831089_28831397	PGOHUM00000246305	-	0	0	0	0	0	0	0	0	0	0	0	0	0	0.09488	0	0	0.09488	0.09488	0.999941	'testes'	35.1952	0.00269582
RPS3	chr6_7284089_7284800	PGOHUM00000243054	-	0	0	0	0	0.0946769	0	0	0	0	0	0	0	0	0	0	0	0.0946769	0.0946769	0.999941	'colon'	94.5903	0.00100092
RPL29	chr12_28608878_28609341	PGOHUM00000239382	-	0	0.0936217	0	0	0	0	0	0	0	0	0	0	0	0	0	0	0.0936217	0.0936217	0.999941	'adrenal'	155.815	0.000600853
RPS13	chr2_25045306_25045614	PGOHUM00000239991	-	0	0	0	0	0	0	0	0	0	0	0	0.0928796	0	0	0	0	0.0928796	0.0928796	0.99994	'ovary'	15.7432	0.00589965
RPL15	chr7_134995327_134995935	PGOHUM00000233580	+	0	0	0	0	0	0	0	0	0	0	0	0	0	0.0925783	0	0	0.0925783	0.0925783	0.99994	'testes'	368.019	0.000251559
RPL9	chr8_17052184_17052768	PGOHUM00000249258	-	0	0	0	0	0	0.0920944	0	0	0	0	0	0	0	0	0	0	0.0920944	0.0920944	0.99994	'heart'	1.63337	0.0563832
RPL29	chr6_20150671_20151150	PGOHUM00000243072	-	0	0	0	0	0	0	0	0	0	0	0	0	0	0	0.0917589	0	0.0917589	0.0917589	0.99994	'thyroid'	11.0491	0.00830463
RPS14	chr1_176647373_176647770	PGOHUM00000245097	+	0	0	0	0	0	0	0	0	0	0	0	0.0916796	0	0	0.0829861	0	0.0916796	0.174666	0.55023	'ovary'	215.534	0.00042536
RPL27	chr1_8781121_8782149	PGOHUM00000244591	+	0	0	0	0.091255	0	0	0	0	0	0	0	0	0	0	0	0	0.091255	0.091255	0.99994	'breast'	247.861	0.00036817
RPLP1	chr6_136726960_136727290	PGOHUM00000243788	+	0	0	0	0	0	0	0	0	0	0	0	0	0	0.0911049	0	0	0.0911049	0.0911049	0.99994	'testes'	2.30001	0.0396107
RPL10	chr12_120029406_120029719	PGOHUM00000239947	+	0	0	0	0	0	0	0	0	0	0	0	0	0	0.0908639	0	0	0.0908639	0.0908639	0.99994	'testes'	4.7318	0.0192028
RPL31	chr3_17481649_17482003	PGOHUM00000237954	+	0	0	0	0	0.0903072	0	0	0	0	0	0	0	0	0	0	0	0.0903072	0.0903072	0.999939	'colon'	7.89334	0.0114409
RPL7	chr2_49959271_49960007	PGOHUM00000240639	+	0	0	0	0	0	0	0	0	0	0	0	0	0	0.0901484	0	0	0.0901484	0.0901484	0.999939	'testes'	2.00224	0.0450238
RPL6	chr17_40152657_40153491	PGOHUM00000237084	-	0	0.042663	0	0	0	0.0740252	0	0	0	0	0	0.0898228	0	0	0	0	0.0898228	0.206511	0.497019	'ovary'	1.97892	0.0453899
RPL37	chr4_40188509_40188799	PGOHUM00000245886	+	0	0	0	0.088748	0	0	0	0	0	0	0	0	0	0	0.0882297	0	0.088748	0.176978	0.536364	'breast'	8.53869	0.0103936
RPS15	chr15_35570184_35570596	PGOHUM00000247094	+	0	0	0	0	0	0	0	0	0	0	0	0	0	0.087174	0	0	0.087174	0.087174	0.999938	'testes'	1.1515	0.0757049
RPL34	chr4_123956387_123956722	PGOHUM00000245686	-	0	0	0	0	0	0	0	0	0	0	0	0.0867482	0	0	0	0	0.0867482	0.0867482	0.999938	'ovary'	22.5045	0.00385471
RPS6	chr3_164315911_164316634	PGOHUM00000238251	+	0	0	0	0	0	0	0	0	0	0	0	0	0	0.0867337	0	0	0.0867337	0.0867337	0.999938	'testes'	505.397	0.000171615
RPL36	chr7_113724406_113724719	PGOHUM00000232967	-	0	0	0	0	0	0	0	0	0.0865122	0	0	0	0	0	0	0	0.0865122	0.0865122	0.999937	'lung'	59.1672	0.00146217
RPLP0	chr14_34927081_34928026	PGOHUM00000247769	-	0	0	0	0	0	0	0	0	0	0	0	0	0	0	0.0864485	0	0.0864485	0.0864485	0.999937	'thyroid'	7.51726	0.0115
RPL29	chr11_17172029_17172428	PGOHUM00000242604	+	0	0	0	0	0	0	0	0	0	0	0	0	0	0.0858664	0	0	0.0858664	0.0858664	0.999937	'testes'	186.921	0.000459374
RPL26	chr10_5336394_5336828	PGOHUM00000238339	-	0	0	0	0	0	0	0	0	0	0	0	0	0	0.0848063	0	0	0.0848063	0.0848063	0.999937	'testes'	1.90464	0.0445262
RPL34	chr17_38119843_38120183	PGOHUM00000237399	+	0	0	0	0	0	0	0	0	0	0	0	0	0	0.0848063	0.0792978	0	0.0848063	0.164104	0.545429	'testes'	15.4594	0.00548574
RPL30	chr4_84642876_84643208	PGOHUM00000245988	+	0	0	0	0	0	0	0	0	0	0	0	0	0	0.0845974	0	0	0.0845974	0.0845974	0.999937	'testes'	256.589	0.0003297
RPL21	chr15_57128890_57129224	PGOHUM00000246803	-	0	0.0844707	0	0	0	0	0	0	0	0	0	0	0	0	0	0	0.0844707	0.0844707	0.999936	'adrenal'	8.56035	0.00986766
RPL17	chr2_120173812_120174200	PGOHUM00000240885	+	0	0	0	0	0	0	0	0	0	0	0	0	0	0.0843896	0	0	0.0843896	0.0843896	0.999936	'testes'	3.14927	0.0267965
RPL28	chr15_56280097_56280423	PGOHUM00000247130	+	0	0.0842595	0	0	0	0	0	0	0	0	0	0	0	0	0	0	0.0842595	0.0842595	0.999936	'adrenal'	13.1133	0.0064255
RPL36	chr8_74665366_74665675	PGOHUM00000250033	+	0	0	0	0	0	0	0	0	0	0	0	0	0	0	0.0838528	0	0.0838528	0.0838528	0.999936	'thyroid'	42.8914	0.001955
RPL21	chr1_222551971_222552922	PGOHUM00000251146	+	0	0.0837361	0	0	0	0	0	0	0	0	0	0	0	0	0	0	0.0837361	0.0837361	0.999936	'adrenal'	8.56035	0.00978186
RPL26	chr1_9644933_9645273	PGOHUM00000243887	-	0	0.0834252	0	0	0	0	0	0	0	0	0	0	0	0	0	0	0.0834252	0.0834252	0.999936	'adrenal'	4.55926	0.018298
RPL7A	chr11_91533921_91534704	PGOHUM00000242856	+	0	0	0	0	0	0	0	0	0	0	0	0	0	0.0828626	0	0	0.0828626	0.0828626	0.999936	'testes'	2.5106	0.0330051
RPS4X	chr11_120626189_120626892	PGOHUM00000242510	-	0	0	0	0	0	0	0	0	0	0	0	0	0	0	0.0826657	0	0.0826657	0.0826657	0.999936	'thyroid'	238	0.000347334
RPL19	chr4_155911178_155911522	PGOHUM00000246110	+	0	0	0	0	0	0	0	0	0	0	0	0	0	0.0821688	0	0	0.0821688	0.0821688	0.999935	'testes'	5.93366	0.0138479
RPS27A	chr17_10589563_10590534	PGOHUM00000236921	-	0	0	0	0	0	0	0	0	0	0	0	0	0	0.0817775	0	0	0.0817775	0.0817775	0.999935	'testes'	1.61186	0.0507349
RPS6	chr12_127489344_127489704	PGOHUM00000239610	-	0	0	0	0	0	0	0	0	0	0	0	0.0817512	0	0	0	0	0.0817512	0.0817512	0.999935	'ovary'	1057.11	7.73348e-05
RPS4X	chr6_127045874_127046679	PGOHUM00000243767	+	0	0.0433768	0.0815313	0	0	0	0	0	0	0	0	0	0	0	0	0	0.0815313	0.124908	0.627531	'brain'	82.1204	0.000992826
RPL3	chr21_36463141_36464192	PGOHUM00000239076	-	0	0.0813119	0.0764172	0	0	0	0	0	0	0	0	0	0	0	0	0	0.0813119	0.157729	0.544679	'adrenal'	39.9354	0.00203609
RPL28	chr5_124172421_124172823	PGOHUM00000235381	-	0	0	0	0	0.0811517	0	0	0	0	0	0.0750431	0	0	0	0	0	0.0811517	0.156195	0.54707	'colon'	13.0321	0.00622707
RPS13	chr15_55635441_55635869	PGOHUM00000246797	-	0	0	0	0	0	0	0.0809908	0	0	0	0	0	0	0	0	0	0.0809908	0.0809908	0.999935	'kidney'	6.89538	0.0117457
RPL27	chr14_30360392_30360797	PGOHUM00000248120	+	0	0	0	0	0	0	0	0	0	0	0	0	0	0.0793223	0	0	0.0793223	0.0793223	0.999934	'testes'	474.559	0.00016715
RPL7	chr10_112299863_112300608	PGOHUM00000238623	-	0	0	0.0783063	0	0	0	0	0	0	0	0	0	0	0	0	0	0.0783063	0.0783063	0.999933	'brain'	1.85966	0.0421078
RPL21	chr17_11854785_11855266	PGOHUM00000236923	-	0	0	0	0	0	0	0	0	0	0	0	0.0776368	0	0	0.0702749	0	0.0776368	0.147912	0.55023	'ovary'	6.16423	0.0125947
RPL13A	chr8_81340321_81340945	PGOHUM00000249400	-	0	0	0	0	0	0	0	0	0	0	0	0	0	0.0775317	0	0	0.0775317	0.0775317	0.999933	'testes'	15.2793	0.00507428
RPL7A	chr17_18155943_18156694	PGOHUM00000237249	+	0	0	0.0769743	0	0	0	0	0	0	0	0	0.0431106	0	0.0417334	0	0	0.0769743	0.161818	0.521126	'brain'	2.82877	0.0272112
RPL5	chr20_43552878_43553725	PGOHUM00000247544	-	0	0	0	0	0.0764817	0	0	0	0	0	0	0	0	0	0	0	0.0764817	0.0764817	0.999932	'colon'	184.252	0.000415093
RPL27	chr2_120467248_120467657	PGOHUM00000240274	-	0	0.0748973	0	0	0	0	0	0	0	0	0	0	0	0.0763257	0	0	0.0763257	0.151223	0.538291	'testes'	474.559	0.000160835
RPS6	chr9_19190349_19191044	PGOHUM00000235979	-	0	0	0	0.075654	0	0	0	0	0	0	0	0	0	0	0	0	0.075654	0.075654	0.999932	'breast'	408.889	0.000185023
RPSA	chr18_50562983_50563812	PGOHUM00000235067	+	0	0.0754844	0	0	0	0	0	0	0	0	0	0	0	0	0	0	0.0754844	0.0754844	0.999932	'adrenal'	4.9099	0.0153739
RPL7A	chr20_35506552_35507350	PGOHUM00000247528	-	0	0.0745659	0	0.0714696	0	0	0	0	0	0	0	0	0	0	0	0	0.0745659	0.146036	0.541769	'adrenal'	12.8973	0.00578151
RPL18A	chr7_43280283_43280672	PGOHUM00000233207	+	0	0	0	0	0	0	0	0	0	0	0	0	0	0.0741826	0	0	0.0741826	0.0741826	0.999931	'testes'	1.24517	0.0595765
RPL7A	chr19_62268526_62269316	PGOHUM00000234808	+	0	0	0.0740068	0	0	0	0	0	0	0	0	0	0	0	0	0	0.0740068	0.0740068	0.999931	'brain'	2.82877	0.0261622
RPL12	chr20_31323728_31324124	PGOHUM00000247513	-	0	0	0	0	0	0	0	0	0	0	0	0	0	0.0730778	0	0	0.0730778	0.0730778	0.99993	'testes'	6.06208	0.0120549
RPL21	chr1_47736154_47736598	PGOHUM00000244011	-	0	0	0	0	0	0	0.0724907	0	0	0	0	0	0	0	0	0	0.0724907	0.0724907	0.99993	'kidney'	1.82183	0.0397901
RPL6	chr8_95283320_95284456	PGOHUM00000249434	-	0	0	0	0	0.071585	0	0	0	0	0	0	0	0	0	0	0	0.071585	0.071585	0.999929	'colon'	0.660121	0.108442
RPS10	chr19_4572553_4573320	PGOHUM00000234468	+	0	0	0	0	0	0	0	0	0	0	0	0.0711022	0	0	0	0	0.0711022	0.0711022	0.999929	'ovary'	0.805037	0.0883217
RPS11	chrX_39609622_39610083	PGOHUM00000241715	+	0	0	0	0	0	0	0	0	0	0	0	0.0706773	0	0	0	0	0.0706773	0.0706773	0.999929	'ovary'	146.774	0.000481537
RPL27A	chr13_47238782_47239232	PGOHUM00000248393	-	0.0703169	0	0	0	0	0	0	0	0	0	0	0	0	0	0	0	0.0703169	0.0703169	0.999928	[]	3.14927	0.022328
RPL6	chr2_145811271_145812098	PGOHUM00000240972	+	0	0	0.0703106	0	0	0	0	0	0	0	0	0	0	0	0	0	0.0703106	0.0703106	0.999928	'brain'	0.837759	0.083927
RPL21	chr7_158205165_158205613	PGOHUM00000233659	+	0	0	0	0	0	0	0	0	0	0	0	0	0	0.070095	0	0	0.070095	0.070095	0.999928	'testes'	2.39119	0.0293138
RPL27A	chr2_106287643_106288068	PGOHUM00000240828	+	0	0	0	0	0	0	0	0	0	0	0	0	0	0.0688308	0	0	0.0688308	0.0688308	0.999927	[]	366.36	0.000187877
RPS21	chr2_109780075_109780677	PGOHUM00000240845	+	0	0	0	0	0	0	0	0	0	0	0	0.0682308	0	0	0	0	0.0682308	0.0682308	0.999927	'ovary'	7.89298	0.00864449
RPL17	chr8_95972652_95973508	PGOHUM00000249752	+	0	0	0	0	0	0	0	0	0	0	0	0	0	0.0670831	0	0	0.0670831	0.0670831	0.999926	'testes'	3.14927	0.0213012
RPL6	chr4_170324003_170324840	PGOHUM00000246138	+	0	0	0	0	0	0.0653407	0	0	0	0	0	0	0	0	0	0	0.0653407	0.0653407	0.999925	'heart'	1.07681	0.0606801
RPL21	chr11_102421176_102421648	PGOHUM00000242882	+	0	0.0643202	0	0	0	0	0	0	0	0	0	0	0	0	0	0	0.0643202	0.0643202	0.999924	'adrenal'	8.56035	0.00751374
RPL15	chr15_47257096_47258223	PGOHUM00000246781	-	0	0	0	0	0	0	0	0	0	0	0	0	0	0	0.0630336	0	0.0630336	0.0630336	0.999923	'thyroid'	366.36	0.000172054
RPS3A	chr9_6652423_6652862	PGOHUM00000250517	+	0	0	0	0	0	0	0	0	0	0	0	0	0	0	0.0629718	0	0.0629718	0.0629718	0.999923	'thyroid'	7.86864	0.00800288
RPL13A	chr7_105247174_105247780	PGOHUM00000233517	+	0	0	0	0.0621236	0	0	0	0	0	0	0	0	0	0	0	0	0.0621236	0.0621236	0.999922	'breast'	13.5764	0.00457585
RPL3	chr8_39134217_39135377	PGOHUM00000249302	-	0.0603383	0	0	0	0	0	0	0	0	0	0	0	0	0	0	0	0.0603383	0.0603383	0.999921	'adipose'	32.2757	0.00186946
RPL26	chr15_92617729_92618248	PGOHUM00000251230	+	0	0.0599712	0	0	0	0	0	0	0	0	0	0	0	0	0	0	0.0599712	0.0599712	0.999921	'adrenal'	4.55926	0.0131537
RPL21	chr3_170059137_170059609	PGOHUM00000237855	-	0	0	0	0.0599337	0	0	0	0	0	0	0	0	0	0	0	0	0.0599337	0.0599337	0.999921	'breast'	4.59176	0.0130525
RPL18	chr12_4089136_4089642	PGOHUM00000239298	-	0	0	0	0	0	0	0	0	0	0	0	0	0	0.0592182	0	0	0.0592182	0.0592182	0.99992	'testes'	162.678	0.00036402
RPL7	chr19_6544302_6545066	PGOHUM00000234472	+	0	0.0576133	0	0	0	0	0	0	0	0	0	0	0	0	0	0	0.0576133	0.0576133	0.999919	'adrenal'	9.38348	0.00613986
RPL37	chr11_75031338_75033782	PGOHUM00000242808	+	0	0	0	0	0	0	0	0	0	0	0	0.0563622	0	0	0	0	0.0563622	0.0563622	0.999917	'ovary'	17.8937	0.00314983
RPL13	chr8_71581047_71581607	PGOHUM00000249382	-	0	0	0	0	0	0	0	0	0	0	0	0	0	0.055939	0	0	0.055939	0.055939	0.999917	'testes'	13.5852	0.00411765
RPL3	chr2_236981231_236982304	PGOHUM00000240567	-	0	0	0.055864	0	0	0	0	0	0	0	0	0	0	0	0	0	0.055864	0.055864	0.999917	'brain'	9.97387	0.00560104
RPSA	chr20_49180822_49181611	PGOHUM00000247560	-	0	0.0539261	0	0	0	0	0	0	0	0	0	0	0	0	0	0	0.0539261	0.0539261	0.999915	'adrenal'	4.9099	0.0109831
RPL19	chr1_64026977_64027563	PGOHUM00000244054	-	0	0	0	0.0526128	0	0	0	0	0	0	0	0	0	0	0	0	0.0526128	0.0526128	0.999914	'breast'	4.70776	0.0111758
RPS2	chr18_66248447_66249338	PGOHUM00000249936	+	0	0	0	0	0	0	0	0	0	0	0	0	0	0.0522779	0	0	0.0522779	0.0522779	0.999914	'testes'	1.85839	0.0281307
RPS3	chr16_77416679_77417401	PGOHUM00000249177	+	0.0501432	0	0	0	0	0	0	0	0	0	0	0	0	0	0	0	0.0501432	0.0501432	0.999911	'adipose'	50.1478	0.000999909
RPL8	chr3_175577728_175578486	PGOHUM00000238273	+	0	0	0	0	0	0	0	0	0	0	0	0	0	0.0492777	0	0	0.0492777	0.0492777	0.99991	'testes'	156.604	0.000314665
RPS15A	chr17_52384026_52384761	PGOHUM00000237443	+	0	0.0481483	0	0.0461489	0	0	0	0	0	0	0	0	0.0395301	0.0490665	0	0	0.0490665	0.182894	0.395065	'testes'	6.69207	0.00733203
RPL6	chr4_159109493_159110170	PGOHUM00000245748	-	0	0.0453008	0	0	0	0	0	0	0	0	0	0	0	0	0	0	0.0453008	0.0453008	0.999906	'adrenal'	3.22857	0.0140312
RPL7A	chr18_31217307_31217987	PGOHUM00000234920	-	0	0.0451189	0	0	0	0	0	0	0	0	0	0	0	0	0	0	0.0451189	0.0451189	0.999905	'adrenal'	12.8973	0.00349832
RPS6	chr12_57700217_57700920	PGOHUM00000239816	+	0	0	0	0	0	0	0	0	0	0	0	0	0	0	0.0431082	0	0.0431082	0.0431082	0.999903	'thyroid'	573.237	7.52014e-05
RPSA	chr11_109358128_109358890	PGOHUM00000250419	+	0	0	0	0	0	0	0	0	0	0	0	0.0426443	0	0	0	0	0.0426443	0.0426443	0.999902	'ovary'	2.86137	0.0149034
RPL6	chr6_15211557_15212340	PGOHUM00000243065	-	0	0	0	0	0	0	0	0	0	0	0	0	0	0.0401714	0	0	0.0401714	0.0401714	0.999899	'testes'	1.15081	0.034907
RPL21	chr5_165264741_165265188	PGOHUM00000251396	+	0	0	0	0	0	0	0	0	0	0	0	0	0	0	0	0	0	0
RPL7	chr5_149454055_149454801	PGOHUM00000251395	+	0	0	0	0	0	0	0	0	0	0	0	0	0	0	0	0	0	0
RPL9	chr5_143882536_143882741	PGOHUM00000251394	+	0	0	0	0	0	0	0	0	0	0	0	0	0	0	0	0	0	0
RPS2	chr5_85094073_85094840	PGOHUM00000251383	+	0	0	0	0	0	0	0	0	0	0	0	0	0	0	0	0	0	0
RPS3A	chr5_156964318_156964540	PGOHUM00000251342	-	0	0	0	0	0	0	0	0	0	0	0	0	0	0	0	0	0	0
RPL31	chr5_134226679_134227022	PGOHUM00000251334	-	0	0	0	0	0	0	0	0	0	0	0	0	0	0	0	0	0	0
RPS3A	chr5_125226242_125226772	PGOHUM00000251329	-	0	0	0	0	0	0	0	0	0	0	0	0	0	0	0	0	0	0
RPS3A	chr5_110555826_110556639	PGOHUM00000251327	-	0	0	0	0	0	0	0	0	0	0	0	0	0	0	0	0	0	0
RPS3A	chr5_78041005_78041336	PGOHUM00000251318	-	0	0	0	0	0	0	0	0	0	0	0	0	0	0	0	0	0	0
RPS3A	chr5_78040309_78040729	PGOHUM00000251317	-	0	0	0	0	0	0	0	0	0	0	0	0	0	0	0	0	0	0
RPSA	chr10_28765136_28766013	PGOHUM00000251263	+	0	0	0	0	0	0	0	0	0	0	0	0	0	0	0	0	0	0
RPL31	chr10_22595926_22596277	PGOHUM00000251262	+	0	0	0	0	0	0	0	0	0	0	0	0	0	0	0	0	0	0
RPL15	chr10_21546826_21547209	PGOHUM00000251261	+	0	0	0	0	0	0	0	0	0	0	0	0	0	0	0	0	0	0
RPL21	chr10_97749524_97749992	PGOHUM00000251254	-	0	0	0	0	0	0	0	0	0	0	0	0	0	0	0	0	0	0
RPL31	chr10_53818875_53819251	PGOHUM00000251246	-	0	0	0	0	0	0	0	0	0	0	0	0	0	0	0	0	0	0
RPL31	chr15_94792388_94792724	PGOHUM00000251231	+	0	0	0	0	0	0	0	0	0	0	0	0	0	0	0	0	0	0
RPL21	chr15_56949150_56949625	PGOHUM00000251209	+	0	0	0	0	0	0	0	0	0	0	0	0	0	0	0	0	0	0
RPL21	chr15_57632106_57632584	PGOHUM00000251183	-	0	0	0	0	0	0	0	0	0	0	0	0	0	0	0	0	0	0
RPL9	chr15_24647372_24647850	PGOHUM00000251170	-	0	0	0	0	0	0	0	0	0	0	0	0	0	0	0	0	0	0
RPL32	chr12_61338870_61339266	PGOHUM00000251021	+	0	0	0	0	0	0	0	0	0	0	0	0	0	0	0	0	0	0
RPL26	chr12_49045702_49046164	PGOHUM00000251020	+	0	0	0	0	0	0	0	0	0	0	0	0	0	0	0	0	0	0
RPL21	chr12_24686888_24687367	PGOHUM00000251018	+	0	0	0	0	0	0	0	0	0	0	0	0	0	0	0	0	0	0
RPL7	chr12_19133364_19134089	PGOHUM00000251016	+	0	0	0	0	0	0	0	0	0	0	0	0	0	0	0	0	0	0
RPL13A	chr12_12919700_12920308	PGOHUM00000251015	+	0	0	0	0	0	0	0	0	0	0	0	0	0	0	0	0	0	0
RPL26	chr12_79020810_79021244	PGOHUM00000251004	-	0	0	0	0	0	0	0	0	0	0	0	0	0	0	0	0	0	0
RPL19	chr12_12612405_12612977	PGOHUM00000250988	-	0	0	0	0	0	0	0	0	0	0	0	0	0	0	0	0	0	0
RPL9	chr7_139628734_139629122	PGOHUM00000250970	+	0	0	0	0	0	0	0	0	0	0	0	0	0	0	0	0	0	0
RPL31	chr7_21407072_21407756	PGOHUM00000250854	-	0	0	0	0	0	0	0	0	0	0	0	0	0	0	0	0	0	0
RPL17	chr7_2759943_2760203	PGOHUM00000250846	-	0	0	0	0	0	0	0	0	0	0	0	0	0	0	0	0	0	0
RPS23	chr17_57828490_57828834	PGOHUM00000250844	+	0	0	0	0	0	0	0	0	0	0	0	0	0	0	0	0	0	0
RPL21	chr17_38484845_38485320	PGOHUM00000250838	+	0	0	0	0	0	0	0	0	0	0	0	0	0	0	0	0	0	0
RPL31	chr4_33646191_33646540	PGOHUM00000250764	+	0	0	0	0	0	0	0	0	0	0	0	0	0	0	0	0	0	0
RPS7	chr4_4559708_4560408	PGOHUM00000250748	+	0	0	0	0	0	0	0	0	0	0	0	0	0	0	0	0	0	0
RPS2	chr4_144489881_144490720	PGOHUM00000250733	-	0	0	0	0	0	0	0	0	0	0	0	0	0	0	0	0	0	0
RPL36	chr4_77176930_77177241	PGOHUM00000250720	-	0	0	0	0	0	0	0	0	0	0	0	0	0	0	0	0	0	0
RPS15A	chr4_62653976_62654362	PGOHUM00000250713	-	0	0	0	0	0	0	0	0	0	0	0	0	0	0	0	0	0	0
RPS12	chr4_62323765_62324163	PGOHUM00000250712	-	0	0	0	0	0	0	0	0	0	0	0	0	0	0	0	0	0	0
RPS3A	chr4_29573875_29574476	PGOHUM00000250703	-	0	0	0	0	0	0	0	0	0	0	0	0	0	0	0	0	0	0
RPL7	chr16_17934077_17934634	PGOHUM00000250676	+	0	0	0	0	0	0	0	0	0	0	0	0	0	0	0	0	0	0
RPL10A	chr16_84406983_84407643	PGOHUM00000250668	-	0	0	0	0	0	0	0	0	0	0	0	0	0	0	0	0	0	0
RPL31	chr16_53944137_53944435	PGOHUM00000250659	-	0	0	0	0	0	0	0	0	0	0	0	0	0	0	0	0	0	0
RPL15	chr16_15933061_15933654	PGOHUM00000250639	-	0	0	0	0	0	0	0	0	0	0	0	0	0	0	0	0	0	0
RPL36	chr19_46367606_46367908	PGOHUM00000250607	+	0	0	0	0	0	0	0	0	0	0	0	0	0	0	0	0	0	0
RPL21	chr19_38771955_38772434	PGOHUM00000250575	-	0	0	0	0	0	0	0	0	0	0	0	0	0	0	0	0	0	0
RPSA	chr9_126996817_126997921	PGOHUM00000250511	-	0	0	0	0	0	0	0	0	0	0	0	0	0	0	0	0	0	0
RPL19	chr2_218927042_218927611	PGOHUM00000250483	+	0	0	0	0	0	0	0	0	0	0	0	0	0	0	0	0	0	0
RPSA	chr2_174615982_174616759	PGOHUM00000250479	+	0	0	0	0	0	0	0	0	0	0	0	0	0	0	0	0	0	0
RPS2	chr11_17206402_17207271	PGOHUM00000250396	+	0	0	0	0	0	0	0	0	0	0	0	0	0	0	0	0	0	0
RPL15	chr11_115326124_115326729	PGOHUM00000250391	-	0	0	0	0	0	0	0	0	0	0	0	0	0	0	0	0	0	0
RPL14	chr3_62740137_62740503	PGOHUM00000250242	-	0	0	0	0	0	0	0	0	0	0	0	0	0	0	0	0	0	0
RPL31	chr6_86023772_86024125	PGOHUM00000250213	+	0	0	0	0	0	0	0	0	0	0	0	0	0	0	0	0	0	0
RPL15	chr6_132143554_132144145	PGOHUM00000250184	-	0	0	0	0	0	0	0	0	0	0	0	0	0	0	0	0	0	0
RPL10	chr6_54575345_54575919	PGOHUM00000250178	-	0	0	0	0	0	0	0	0	0	0	0	0	0	0	0	0	0	0
RPL31	chr14_63104439_63104776	PGOHUM00000250147	+	0	0	0	0	0	0	0	0	0	0	0	0	0	0	0	0	0	0
RPS2	chr14_104373379_104374266	PGOHUM00000250114	-	0	0	0	0	0	0	0	0	0	0	0	0	0	0	0	0	0	0
RPL26	chrX_91818149_91818609	PGOHUM00000250054	-	0	0	0	0	0	0	0	0	0	0	0	0	0	0	0	0	0	0
RPL31	chr8_66230229_66230541	PGOHUM00000250032	+	0	0	0	0	0	0	0	0	0	0	0	0	0	0	0	0	0	0
RPL10A	chr8_48187906_48188556	PGOHUM00000250027	+	0	0	0	0	0	0	0	0	0	0	0	0	0	0	0	0	0	0
RPL32	chr8_15845017_15845409	PGOHUM00000250022	+	0	0	0	0	0	0	0	0	0	0	0	0	0	0	0	0	0	0
RPL19	chr8_11150939_11151522	PGOHUM00000250020	+	0	0	0	0	0	0	0	0	0	0	0	0	0	0	0	0	0	0
RPSA	chr8_111186585_111187369	PGOHUM00000250013	-	0	0	0	0	0	0	0	0	0	0	0	0	0	0	0	0	0	0
RPS15A	chr8_69600309_69600695	PGOHUM00000250009	-	0	0	0	0	0	0	0	0	0	0	0	0	0	0	0	0	0	0
RPS3A	chr13_68106317_68106619	PGOHUM00000249956	+	0	0	0	0	0	0	0	0	0	0	0	0	0	0	0	0	0	0
RPL34	chr13_20688692_20688810	PGOHUM00000249951	+	0	0	0	0	0	0	0	0	0	0	0	0	0	0	0	0	0	0
RPS10	chr13_71385875_71386315	PGOHUM00000249948	-	0	0	0	0	0	0	0	0	0	0	0	0	0	0	0	0	0	0
RPSA	chr13_66738968_66739837	PGOHUM00000249946	-	0	0	0	0	0	0	0	0	0	0	0	0	0	0	0	0	0	0
RPL6	chr18_6452146_6453009	PGOHUM00000249924	-	0	0	0	0	0	0	0	0	0	0	0	0	0	0	0	0	0	0
RPL31	chr18_3367924_3368245	PGOHUM00000249923	-	0	0	0	0	0	0	0	0	0	0	0	0	0	0	0	0	0	0
RPL32	chr8_134407422_134407826	PGOHUM00000249802	+	0	0	0	0	0	0	0	0	0	0	0	0	0	0	0	0	0	0
RPL30	chr8_113620294_113620719	PGOHUM00000249782	+	0	0	0	0	0	0	0	0	0	0	0	0	0	0	0	0	0	0
RPL29	chr8_106092511_106092969	PGOHUM00000249769	+	0	0	0	0	0	0	0	0	0	0	0	0	0	0	0	0	0	0
RPS6	chr8_104849685_104850430	PGOHUM00000249767	+	0	0	0	0	0	0	0	0	0	0	0	0	0	0	0	0	0	0
RPS12	chr8_103585159_103585542	PGOHUM00000249761	+	0	0	0	0	0	0	0	0	0	0	0	0	0	0	0	0	0	0
RPL39	chr8_102418899_102419053	PGOHUM00000249758	+	0	0	0	0	0	0	0	0	0	0	0	0	0	0	0	0	0	0
RPL32	chr8_87124447_87124852	PGOHUM00000249735	+	0	0	0	0	0	0	0	0	0	0	0	0	0	0	0	0	0	0
RPL17	chr8_82318946_82319128	PGOHUM00000249723	+	0	0	0	0	0	0	0	0	0	0	0	0	0	0	0	0	0	0
RPL17	chr8_68481304_68481845	PGOHUM00000249697	+	0	0	0	0	0	0	0	0	0	0	0	0	0	0	0	0	0	0
RPL30	chr8_58467659_58467992	PGOHUM00000249682	+	0	0	0	0	0	0	0	0	0	0	0	0	0	0	0	0	0	0
RPL21	chr8_54608396_54608814	PGOHUM00000249661	+	0	0	0	0	0	0	0	0	0	0	0	0	0	0	0	0	0	0
RPL17	chr8_42077993_42078512	PGOHUM00000249631	+	0	0	0	0	0	0	0	0	0	0	0	0	0	0	0	0	0	0
RPL7A	chr8_39836897_39837204	PGOHUM00000249626	+	0	0	0	0	0	0	0	0	0	0	0	0	0	0	0	0	0	0
RPL21	chr8_34851220_34851692	PGOHUM00000249617	+	0	0	0	0	0	0	0	0	0	0	0	0	0	0	0	0	0	0
RPL17	chr8_29545526_29546076	PGOHUM00000249605	+	0	0	0	0	0	0	0	0	0	0	0	0	0	0	0	0	0	0
RPLP1	chr8_26685230_26685563	PGOHUM00000249597	+	0	0	0	0	0	0	0	0	0	0	0	0	0	0	0	0	0	0
RPS24	chr8_12540307_12540485	PGOHUM00000249574	+	0	0	0	0	0	0	0	0	0	0	0	0	0	0	0	0	0	0
RPS24	chr8_12482169_12482347	PGOHUM00000249573	+	0	0	0	0	0	0	0	0	0	0	0	0	0	0	0	0	0	0
RPS3A	chr8_7990878_7991655	PGOHUM00000249553	+	0	0	0	0	0	0	0	0	0	0	0	0	0	0	0	0	0	0
RPS24	chr8_7045688_7045866	PGOHUM00000249542	+	0	0	0	0	0	0	0	0	0	0	0	0	0	0	0	0	0	0
RPS3A	chr8_6967804_6968581	PGOHUM00000249541	+	0	0	0	0	0	0	0	0	0	0	0	0	0	0	0	0	0	0
RPL35A	chr8_122461561_122461889	PGOHUM00000249498	-	0	0	0	0	0	0	0	0	0	0	0	0	0	0	0	0	0	0
RPS10	chr8_118604725_118605146	PGOHUM00000249490	-	0	0	0	0	0	0	0	0	0	0	0	0	0	0	0	0	0	0
RPL18	chr8_110980651_110981170	PGOHUM00000249480	-	0	0	0	0	0	0	0	0	0	0	0	0	0	0	0	0	0	0
RPL23	chr8_106062568_106062983	PGOHUM00000249469	-	0	0	0	0	0	0	0	0	0	0	0	0	0	0	0	0	0	0
RPL5	chr8_104004778_104005647	PGOHUM00000249467	-	0	0	0	0	0	0	0	0	0	0	0	0	0	0	0	0	0	0
RPS20	chr8_101857919_101858272	PGOHUM00000249458	-	0	0	0	0	0	0	0	0	0	0	0	0	0	0	0	0	0	0
RPL18A	chr8_100885566_100885745	PGOHUM00000249455	-	0	0	0	0	0	0	0	0	0	0	0	0	0	0	0	0	0	0
RPL39	chr8_98869614_98869763	PGOHUM00000249442	-	0	0	0	0	0	0	0	0	0	0	0	0	0	0	0	0	0	0
RPS2	chr8_98705610_98706483	PGOHUM00000249441	-	0	0	0	0	0	0	0	0	0	0	0	0	0	0	0	0	0	0
RPL21	chr8_95790347_95790648	PGOHUM00000249435	-	0	0	0	0	0	0	0	0	0	0	0	0	0	0	0	0	0	0
RPL34	chr8_95038745_95039095	PGOHUM00000249432	-	0	0	0	0	0	0	0	0	0	0	0	0	0	0	0	0	0	0
RPSA	chr8_90324742_90325138	PGOHUM00000249426	-	0	0	0	0	0	0	0	0	0	0	0	0	0	0	0	0	0	0
RPL3	chr8_80645947_80647124	PGOHUM00000249399	-	0	0	0	0	0	0	0	0	0	0	0	0	0	0	0	0	0	0
RPL23	chr8_65646079_65646443	PGOHUM00000249366	-	0	0	0	0	0	0	0	0	0	0	0	0	0	0	0	0	0	0
RPL26	chr8_36964627_36965086	PGOHUM00000249298	-	0	0	0	0	0	0	0	0	0	0	0	0	0	0	0	0	0	0
RPL23	chr8_36557873_36558264	PGOHUM00000249296	-	0	0	0	0	0	0	0	0	0	0	0	0	0	0	0	0	0	0
RPL6	chr8_33836443_33837283	PGOHUM00000249292	-	0	0	0	0	0	0	0	0	0	0	0	0	0	0	0	0	0	0
RPS15A	chr8_30094445_30094837	PGOHUM00000249281	-	0	0	0	0	0	0	0	0	0	0	0	0	0	0	0	0	0	0
RPL30	chr8_20015130_20015448	PGOHUM00000249264	-	0	0	0	0	0	0	0	0	0	0	0	0	0	0	0	0	0	0
RPS3A	chr8_12530359_12531136	PGOHUM00000249247	-	0	0	0	0	0	0	0	0	0	0	0	0	0	0	0	0	0	0
RPS3A	chr8_12472233_12473010	PGOHUM00000249246	-	0	0	0	0	0	0	0	0	0	0	0	0	0	0	0	0	0	0
RPS24	chr8_7981516_7981694	PGOHUM00000249222	-	0	0	0	0	0	0	0	0	0	0	0	0	0	0	0	0	0	0
RPS3A	chr8_7035718_7036495	PGOHUM00000249209	-	0	0	0	0	0	0	0	0	0	0	0	0	0	0	0	0	0	0
RPS24	chr8_6958301_6958660	PGOHUM00000249208	-	0	0	0	0	0	0	0	0	0	0	0	0	0	0	0	0	0	0
RPL26	chr8_5300164_5300595	PGOHUM00000249203	-	0	0	0	0	0	0	0	0	0	0	0	0	0	0	0	0	0	0
RPS10	chr16_86484054_86484803	PGOHUM00000249185	+	0	0	0	0	0	0	0	0	0	0	0	0	0	0	0	0	0	0
RPL39	chr16_85859286_85859444	PGOHUM00000249183	+	0	0	0	0	0	0	0	0	0	0	0	0	0	0	0	0	0	0
RPL7A	chr16_85116564_85117359	PGOHUM00000249182	+	0	0	0	0	0	0	0	0	0	0	0	0	0	0	0	0	0	0
RPL21	chr16_81025934_81026483	PGOHUM00000249179	+	0	0	0	0	0	0	0	0	0	0	0	0	0	0	0	0	0	0
RPS10	chr16_73143650_73144103	PGOHUM00000249172	+	0	0	0	0	0	0	0	0	0	0	0	0	0	0	0	0	0	0
RPL12	chr16_57417302_57417751	PGOHUM00000249150	+	0	0	0	0	0	0	0	0	0	0	0	0	0	0	0	0	0	0
RPL34	chr16_48526438_48526759	PGOHUM00000249128	+	0	0	0	0	0	0	0	0	0	0	0	0	0	0	0	0	0	0
RPL5	chr16_30545798_30545999	PGOHUM00000249050	+	0	0	0	0	0	0	0	0	0	0	0	0	0	0	0	0	0	0
RPS10	chr16_29543328_29543644	PGOHUM00000249044	+	0	0	0	0	0	0	0	0	0	0	0	0	0	0	0	0	0	0
RPS10	chr16_21457303_21457616	PGOHUM00000249009	+	0	0	0	0	0	0	0	0	0	0	0	0	0	0	0	0	0	0
RPL35A	chr16_12882528_12882851	PGOHUM00000248986	+	0	0	0	0	0	0	0	0	0	0	0	0	0	0	0	0	0	0
RPS14	chr16_8498072_8498590	PGOHUM00000248980	+	0	0	0	0	0	0	0	0	0	0	0	0	0	0	0	0	0	0
RPS3A	chr16_5260176_5260953	PGOHUM00000248977	+	0	0	0	0	0	0	0	0	0	0	0	0	0	0	0	0	0	0
RPS20	chr16_1319077_1319776	PGOHUM00000248963	+	0	0	0	0	0	0	0	0	0	0	0	0	0	0	0	0	0	0
RPSA	chr16_72532040_72532924	PGOHUM00000248931	-	0	0	0	0	0	0	0	0	0	0	0	0	0	0	0	0	0	0
RPL39	chr16_70582554_70582705	PGOHUM00000248928	-	0	0	0	0	0	0	0	0	0	0	0	0	0	0	0	0	0	0
RPL10	chr16_70289614_70289941	PGOHUM00000248927	-	0	0	0	0	0	0	0	0	0	0	0	0	0	0	0	0	0	0
RPS10	chr16_68670575_68671028	PGOHUM00000248922	-	0	0	0	0	0	0	0	0	0	0	0	0	0	0	0	0	0	0
RPL35A	chr16_67068643_67068975	PGOHUM00000248915	-	0	0	0	0	0	0	0	0	0	0	0	0	0	0	0	0	0	0
RPL35A	chr16_64529598_64529859	PGOHUM00000248911	-	0	0	0	0	0	0	0	0	0	0	0	0	0	0	0	0	0	0
RPS15A	chr16_61942168_61942554	PGOHUM00000248910	-	0	0	0	0	0	0	0	0	0	0	0	0	0	0	0	0	0	0
RPS27A	chr16_59646853_59647319	PGOHUM00000248907	-	0	0	0	0	0	0	0	0	0	0	0	0	0	0	0	0	0	0
RPS2	chr16_55923792_55924018	PGOHUM00000248899	-	0	0	0	0	0	0	0	0	0	0	0	0	0	0	0	0	0	0
RPS24	chr16_5250690_5251046	PGOHUM00000248712	-	0	0	0	0	0	0	0	0	0	0	0	0	0	0	0	0	0	0
RPL35	chr13_105876122_105876474	PGOHUM00000248681	+	0	0	0	0	0	0	0	0	0	0	0	0	0	0	0	0	0	0
RPL7	chr13_104264626_104265418	PGOHUM00000248679	+	0	0	0	0	0	0	0	0	0	0	0	0	0	0	0	0	0	0
RPS6	chr13_98623852_98624744	PGOHUM00000248672	+	0	0	0	0	0	0	0	0	0	0	0	0	0	0	0	0	0	0
RPL7A	chr13_97352077_97352505	PGOHUM00000248669	+	0	0	0	0	0	0	0	0	0	0	0	0	0	0	0	0	0	0
RPL21	chr13_78233321_78233786	PGOHUM00000248641	+	0	0	0	0	0	0	0	0	0	0	0	0	0	0	0	0	0	0
RPL12	chr13_68126705_68127181	PGOHUM00000248623	+	0	0	0	0	0	0	0	0	0	0	0	0	0	0	0	0	0	0
RPL32	chr13_61800121_61800527	PGOHUM00000248616	+	0	0	0	0	0	0	0	0	0	0	0	0	0	0	0	0	0	0
RPS21	chr13_26449685_26449876	PGOHUM00000248549	+	0	0	0	0	0	0	0	0	0	0	0	0	0	0	0	0	0	0
RPS3A	chr13_26049023_26049812	PGOHUM00000248547	+	0	0	0	0	0	0	0	0	0	0	0	0	0	0	0	0	0	0
RPL7A	chr13_22275432_22275737	PGOHUM00000248524	+	0	0	0	0	0	0	0	0	0	0	0	0	0	0	0	0	0	0
RPL39	chr13_101713395_101713556	PGOHUM00000248489	-	0	0	0	0	0	0	0	0	0	0	0	0	0	0	0	0	0	0
RPL29	chr13_87686854_87687225	PGOHUM00000248455	-	0	0	0	0	0	0	0	0	0	0	0	0	0	0	0	0	0	0
RPL7	chr13_76453311_76454055	PGOHUM00000248443	-	0	0	0	0	0	0	0	0	0	0	0	0	0	0	0	0	0	0
RPL21	chr13_73849731_73850089	PGOHUM00000248438	-	0	0	0	0	0	0	0	0	0	0	0	0	0	0	0	0	0	0
RPL18A	chr13_71932265_71932466	PGOHUM00000248436	-	0	0	0	0	0	0	0	0	0	0	0	0	0	0	0	0	0	0
RPL31	chr13_56863306_56863653	PGOHUM00000248411	-	0	0	0	0	0	0	0	0	0	0	0	0	0	0	0	0	0	0
RPL5	chr13_50633831_50634476	PGOHUM00000248400	-	0	0	0	0	0	0	0	0	0	0	0	0	0	0	0	0	0	0
RPL34	chr13_49833550_49833900	PGOHUM00000248399	-	0	0	0	0	0	0	0	0	0	0	0	0	0	0	0	0	0	0
RPL29	chr13_36398578_36398968	PGOHUM00000248364	-	0	0	0	0	0	0	0	0	0	0	0	0	0	0	0	0	0	0
RPL34	chr13_24460713_24461063	PGOHUM00000248337	-	0	0	0	0	0	0	0	0	0	0	0	0	0	0	0	0	0	0
RPL26	chr13_24176479_24176926	PGOHUM00000248333	-	0	0	0	0	0	0	0	0	0	0	0	0	0	0	0	0	0	0
RPS12	chr13_20566457_20566853	PGOHUM00000248320	-	0	0	0	0	0	0	0	0	0	0	0	0	0	0	0	0	0	0
RPL17	chr14_102819023_102819555	PGOHUM00000248278	+	0	0	0	0	0	0	0	0	0	0	0	0	0	0	0	0	0	0
RPL21	chr14_102777582_102778059	PGOHUM00000248276	+	0	0	0	0	0	0	0	0	0	0	0	0	0	0	0	0	0	0
RPL26	chr14_101214033_101214467	PGOHUM00000248268	+	0	0	0	0	0	0	0	0	0	0	0	0	0	0	0	0	0	0
RPL3	chr14_98509404_98509577	PGOHUM00000248264	+	0	0	0	0	0	0	0	0	0	0	0	0	0	0	0	0	0	0
RPL13A	chr14_84487283_84487468	PGOHUM00000248249	+	0	0	0	0	0	0	0	0	0	0	0	0	0	0	0	0	0	0
RPL21	chr14_67251015_67251673	PGOHUM00000248209	+	0	0	0	0	0	0	0	0	0	0	0	0	0	0	0	0	0	0
RPL31	chr14_58331125_58331497	PGOHUM00000248191	+	0	0	0	0	0	0	0	0	0	0	0	0	0	0	0	0	0	0
RPS2	chr14_57721602_57721978	PGOHUM00000248186	+	0	0	0	0	0	0	0	0	0	0	0	0	0	0	0	0	0	0
RPL13A	chr14_55302648_55303258	PGOHUM00000248180	+	0	0	0	0	0	0	0	0	0	0	0	0	0	0	0	0	0	0
RPL18	chr14_48028830_48029384	PGOHUM00000248158	+	0	0	0	0	0	0	0	0	0	0	0	0	0	0	0	0	0	0
RPS3A	chr14_35007229_35008311	PGOHUM00000248134	+	0	0	0	0	0	0	0	0	0	0	0	0	0	0	0	0	0	0
RPL27	chr14_30358665_30358871	PGOHUM00000248119	+	0	0	0	0	0	0	0	0	0	0	0	0	0	0	0	0	0	0
RPL12	chr14_30330057_30330443	PGOHUM00000248118	+	0	0	0	0	0	0	0	0	0	0	0	0	0	0	0	0	0	0
RPS6	chr14_29594184_29594908	PGOHUM00000248117	+	0	0	0	0	0	0	0	0	0	0	0	0	0	0	0	0	0	0
RPL22	chr14_18538509_18538882	PGOHUM00000248006	+	0	0	0	0	0	0	0	0	0	0	0	0	0	0	0	0	0	0
RPS8	chr14_105515655_105516278	PGOHUM00000247915	-	0	0	0	0	0	0	0	0	0	0	0	0	0	0	0	0	0	0
RPSA	chr14_102910126_102911003	PGOHUM00000247899	-	0	0	0	0	0	0	0	0	0	0	0	0	0	0	0	0	0	0
RPL15	chr14_94336944_94337553	PGOHUM00000247887	-	0	0	0	0	0	0	0	0	0	0	0	0	0	0	0	0	0	0
RPL9	chr14_81313116_81313710	PGOHUM00000247875	-	0	0	0	0	0	0	0	0	0	0	0	0	0	0	0	0	0	0
RPS24	chr14_80869061_80869458	PGOHUM00000247874	-	0	0	0	0	0	0	0	0	0	0	0	0	0	0	0	0	0	0
RPS8	chr14_78749790_78749870	PGOHUM00000247870	-	0	0	0	0	0	0	0	0	0	0	0	0	0	0	0	0	0	0
RPS2	chr14_73914182_73915059	PGOHUM00000247858	-	0	0	0	0	0	0	0	0	0	0	0	0	0	0	0	0	0	0
RPS12	chr14_72500113_72500469	PGOHUM00000247853	-	0	0	0	0	0	0	0	0	0	0	0	0	0	0	0	0	0	0
RPL36	chr14_72466076_72466391	PGOHUM00000247852	-	0	0	0	0	0	0	0	0	0	0	0	0	0	0	0	0	0	0
RPL24	chr14_69097605_69097940	PGOHUM00000247844	-	0	0	0	0	0	0	0	0	0	0	0	0	0	0	0	0	0	0
RPS15A	chr14_60138620_60139004	PGOHUM00000247819	-	0	0	0	0	0	0	0	0	0	0	0	0	0	0	0	0	0	0
RPL17	chr14_59748935_59749386	PGOHUM00000247815	-	0	0	0	0	0	0	0	0	0	0	0	0	0	0	0	0	0	0
RPSA	chr14_54541284_54542144	PGOHUM00000247805	-	0	0	0	0	0	0	0	0	0	0	0	0	0	0	0	0	0	0
RPS15A	chr14_46983063_46983447	PGOHUM00000247793	-	0	0	0	0	0	0	0	0	0	0	0	0	0	0	0	0	0	0
RPL13A	chr14_46739531_46740057	PGOHUM00000247792	-	0	0	0	0	0	0	0	0	0	0	0	0	0	0	0	0	0	0
RPL7A	chr14_34774137_34774610	PGOHUM00000247768	-	0	0	0	0	0	0	0	0	0	0	0	0	0	0	0	0	0	0
RPL12	chr14_34279296_34279790	PGOHUM00000247765	-	0	0	0	0	0	0	0	0	0	0	0	0	0	0	0	0	0	0
RPL9	chr14_31001755_31002328	PGOHUM00000247758	-	0	0	0	0	0	0	0	0	0	0	0	0	0	0	0	0	0	0
RPS27A	chr14_26797766_26798208	PGOHUM00000247751	-	0	0	0	0	0	0	0	0	0	0	0	0	0	0	0	0	0	0
RPL39	chr14_22769013_22769165	PGOHUM00000247747	-	0	0	0	0	0	0	0	0	0	0	0	0	0	0	0	0	0	0
RPL26	chr14_22233150_22233584	PGOHUM00000247745	-	0	0	0	0	0	0	0	0	0	0	0	0	0	0	0	0	0	0
RPL39	chr20_55337016_55337156	PGOHUM00000247681	+	0	0	0	0	0	0	0	0	0	0	0	0	0	0	0	0	0	0
RPS4X	chr20_54610164_54610572	PGOHUM00000247680	+	0	0	0	0	0	0	0	0	0	0	0	0	0	0	0	0	0	0
RPL12	chr20_53124590_53125083	PGOHUM00000247678	+	0	0	0	0	0	0	0	0	0	0	0	0	0	0	0	0	0	0
RPL36	chr20_50940108_50940329	PGOHUM00000247676	+	0	0	0	0	0	0	0	0	0	0	0	0	0	0	0	0	0	0
RPL13	chr20_44161564_44162219	PGOHUM00000247664	+	0	0	0	0	0	0	0	0	0	0	0	0	0	0	0	0	0	0
RPS27A	chr20_35111071_35111518	PGOHUM00000247651	+	0	0	0	0	0	0	0	0	0	0	0	0	0	0	0	0	0	0
RPS2	chr20_32173834_32174751	PGOHUM00000247645	+	0	0	0	0	0	0	0	0	0	0	0	0	0	0	0	0	0	0
RPS19	chr20_18433277_18433710	PGOHUM00000247603	+	0	0	0	0	0	0	0	0	0	0	0	0	0	0	0	0	0	0
RPS10	chr20_14686209_14686660	PGOHUM00000247597	+	0	0	0	0	0	0	0	0	0	0	0	0	0	0	0	0	0	0
RPL19	chr20_2709260_2709778	PGOHUM00000247580	+	0	0	0	0	0	0	0	0	0	0	0	0	0	0	0	0	0	0
RPL7	chr20_2004206_2004465	PGOHUM00000247579	+	0	0	0	0	0	0	0	0	0	0	0	0	0	0	0	0	0	0
RPL35A	chr20_45540362_45540670	PGOHUM00000247555	-	0	0	0	0	0	0	0	0	0	0	0	0	0	0	0	0	0	0
RPL13	chr20_44925609_44926150	PGOHUM00000247553	-	0	0	0	0	0	0	0	0	0	0	0	0	0	0	0	0	0	0
RPL31	chr20_29362773_29363035	PGOHUM00000247505	-	0	0	0	0	0	0	0	0	0	0	0	0	0	0	0	0	0	0
RPL15	chr20_18018772_18019359	PGOHUM00000247455	-	0	0	0	0	0	0	0	0	0	0	0	0	0	0	0	0	0	0
RPL7A	chr20_16612760_16613049	PGOHUM00000247452	-	0	0	0	0	0	0	0	0	0	0	0	0	0	0	0	0	0	0
RPS11	chr20_11274034_11274495	PGOHUM00000247444	-	0	0	0	0	0	0	0	0	0	0	0	0	0	0	0	0	0	0
RPS21	chr20_4942119_4942370	PGOHUM00000247434	-	0	0	0	0	0	0	0	0	0	0	0	0	0	0	0	0	0	0
RPL7A	chr20_4519642_4519946	PGOHUM00000247431	-	0	0	0	0	0	0	0	0	0	0	0	0	0	0	0	0	0	0
RPL29	chr15_68870406_68870877	PGOHUM00000247158	+	0	0	0	0	0	0	0	0	0	0	0	0	0	0	0	0	0	0
RPS27A	chr15_66065435_66065632	PGOHUM00000247152	+	0	0	0	0	0	0	0	0	0	0	0	0	0	0	0	0	0	0
RPS10	chr15_58483954_58484409	PGOHUM00000247139	+	0	0	0	0	0	0	0	0	0	0	0	0	0	0	0	0	0	0
RPS13	chr15_50174784_50175236	PGOHUM00000247118	+	0	0	0	0	0	0	0	0	0	0	0	0	0	0	0	0	0	0
RPL5	chr15_25814445_25815320	PGOHUM00000247017	+	0	0	0	0	0	0	0	0	0	0	0	0	0	0	0	0	0	0
RPL39	chr15_23377209_23377360	PGOHUM00000247014	+	0	0	0	0	0	0	0	0	0	0	0	0	0	0	0	0	0	0
RPL17	chr15_99938931_99939294	PGOHUM00000246943	-	0	0	0	0	0	0	0	0	0	0	0	0	0	0	0	0	0	0
RPL17	chr15_99938617_99938781	PGOHUM00000246942	-	0	0	0	0	0	0	0	0	0	0	0	0	0	0	0	0	0	0
RPL7	chr15_97909109_97909833	PGOHUM00000246938	-	0	0	0	0	0	0	0	0	0	0	0	0	0	0	0	0	0	0
RPL39	chr15_92169291_92169441	PGOHUM00000246934	-	0	0	0	0	0	0	0	0	0	0	0	0	0	0	0	0	0	0
RPL18A	chr15_84484074_84484415	PGOHUM00000246917	-	0	0	0	0	0	0	0	0	0	0	0	0	0	0	0	0	0	0
RPS12	chr15_77831078_77831446	PGOHUM00000246875	-	0	0	0	0	0	0	0	0	0	0	0	0	0	0	0	0	0	0
RPL15	chr15_73055632_73055967	PGOHUM00000246852	-	0	0	0	0	0	0	0	0	0	0	0	0	0	0	0	0	0	0
RPL12	chr15_70458613_70459105	PGOHUM00000246839	-	0	0	0	0	0	0	0	0	0	0	0	0	0	0	0	0	0	0
RPL29	chr15_68876027_68876492	PGOHUM00000246834	-	0	0	0	0	0	0	0	0	0	0	0	0	0	0	0	0	0	0
RPS15A	chr15_66053209_66054019	PGOHUM00000246830	-	0	0	0	0	0	0	0	0	0	0	0	0	0	0	0	0	0	0
RPL21	chr15_57604910_57605372	PGOHUM00000246806	-	0	0	0	0	0	0	0	0	0	0	0	0	0	0	0	0	0	0
RPS3A	chr15_41195192_41195983	PGOHUM00000246764	-	0	0	0	0	0	0	0	0	0	0	0	0	0	0	0	0	0	0
RPLP0	chr15_38391845_38392782	PGOHUM00000246755	-	0	0	0	0	0	0	0	0	0	0	0	0	0	0	0	0	0	0
RPS27	chr15_22707114_22707365	PGOHUM00000246677	-	0	0	0	0	0	0	0	0	0	0	0	0	0	0	0	0	0	0
RPS8	chr15_19941587_19942210	PGOHUM00000246647	-	0	0	0	0	0	0	0	0	0	0	0	0	0	0	0	0	0	0
RPS10	chr22_44050144_44050591	PGOHUM00000246608	+	0	0	0	0	0	0	0	0	0	0	0	0	0	0	0	0	0	0
RPL35A	chr22_42684240_42684558	PGOHUM00000246603	+	0	0	0	0	0	0	0	0	0	0	0	0	0	0	0	0	0	0
RPL35	chr22_47995836_47996177	PGOHUM00000246354	-	0	0	0	0	0	0	0	0	0	0	0	0	0	0	0	0	0	0
RPL7	chr22_46436972_46437399	PGOHUM00000246353	-	0	0	0	0	0	0	0	0	0	0	0	0	0	0	0	0	0	0
RPL5	chr22_41502356_41503246	PGOHUM00000246346	-	0	0	0	0	0	0	0	0	0	0	0	0	0	0	0	0	0	0
RPS15A	chr22_35147264_35147635	PGOHUM00000246327	-	0	0	0	0	0	0	0	0	0	0	0	0	0	0	0	0	0	0
RPS3A	chr22_28862665_28863394	PGOHUM00000246306	-	0	0	0	0	0	0	0	0	0	0	0	0	0	0	0	0	0	0
RPS3A	chr22_25148037_25149159	PGOHUM00000246299	-	0	0	0	0	0	0	0	0	0	0	0	0	0	0	0	0	0	0
RPL34	chr22_17605966_17606262	PGOHUM00000246229	-	0	0	0	0	0	0	0	0	0	0	0	0	0	0	0	0	0	0
RPL6	chr4_185412682_185413468	PGOHUM00000246155	+	0	0	0	0	0	0	0	0	0	0	0	0	0	0	0	0	0	0
RPL19	chr4_179444843_179445430	PGOHUM00000246147	+	0	0	0	0	0	0	0	0	0	0	0	0	0	0	0	0	0	0
RPS10	chr4_166186554_166186840	PGOHUM00000246134	+	0	0	0	0	0	0	0	0	0	0	0	0	0	0	0	0	0	0
RPL35A	chr4_164522781_164523112	PGOHUM00000246125	+	0	0	0	0	0	0	0	0	0	0	0	0	0	0	0	0	0	0
RPS23	chr4_138588691_138589102	PGOHUM00000246086	+	0	0	0	0	0	0	0	0	0	0	0	0	0	0	0	0	0	0
RPL10	chr4_132908899_132909180	PGOHUM00000246080	+	0	0	0	0	0	0	0	0	0	0	0	0	0	0	0	0	0	0
RPL5	chr4_99165565_99166438	PGOHUM00000246006	+	0	0	0	0	0	0	0	0	0	0	0	0	0	0	0	0	0	0
RPL35A	chr4_95510007_95510334	PGOHUM00000246003	+	0	0	0	0	0	0	0	0	0	0	0	0	0	0	0	0	0	0
RPSA	chr4_81301307_81302186	PGOHUM00000245977	+	0	0	0	0	0	0	0	0	0	0	0	0	0	0	0	0	0	0
RPL26	chr4_78031217_78031621	PGOHUM00000245971	+	0	0	0	0	0	0	0	0	0	0	0	0	0	0	0	0	0	0
RPL13A	chr4_74628403_74628591	PGOHUM00000245963	+	0	0	0	0	0	0	0	0	0	0	0	0	0	0	0	0	0	0
RPS23	chr4_66979405_66979828	PGOHUM00000245937	+	0	0	0	0	0	0	0	0	0	0	0	0	0	0	0	0	0	0
RPL17	chr4_57270983_57271534	PGOHUM00000245918	+	0	0	0	0	0	0	0	0	0	0	0	0	0	0	0	0	0	0
RPL7A	chr4_56917058_56917851	PGOHUM00000245914	+	0	0	0	0	0	0	0	0	0	0	0	0	0	0	0	0	0	0
RPL15	chr4_47403146_47403758	PGOHUM00000245896	+	0	0	0	0	0	0	0	0	0	0	0	0	0	0	0	0	0	0
RPL21	chr4_37499378_37499849	PGOHUM00000245879	+	0	0	0	0	0	0	0	0	0	0	0	0	0	0	0	0	0	0
RPL21	chr4_19424470_19424949	PGOHUM00000245860	+	0	0	0	0	0	0	0	0	0	0	0	0	0	0	0	0	0	0
RPS3A	chr4_9173889_9174665	PGOHUM00000245846	+	0	0	0	0	0	0	0	0	0	0	0	0	0	0	0	0	0	0
RPS24	chr4_4139266_4139444	PGOHUM00000245815	+	0	0	0	0	0	0	0	0	0	0	0	0	0	0	0	0	0	0
RPL7A	chr4_189507573_189508172	PGOHUM00000245793	-	0	0	0	0	0	0	0	0	0	0	0	0	0	0	0	0	0	0
RPL21	chr4_166152971_166153447	PGOHUM00000245759	-	0	0	0	0	0	0	0	0	0	0	0	0	0	0	0	0	0	0
RPL26	chr4_166061223_166061665	PGOHUM00000245753	-	0	0	0	0	0	0	0	0	0	0	0	0	0	0	0	0	0	0
RPL31	chr4_148566579_148566953	PGOHUM00000245723	-	0	0	0	0	0	0	0	0	0	0	0	0	0	0	0	0	0	0
RPS2	chr4_136092797_136093674	PGOHUM00000245700	-	0	0	0	0	0	0	0	0	0	0	0	0	0	0	0	0	0	0
RPS13	chr4_124400571_124400723	PGOHUM00000245687	-	0	0	0	0	0	0	0	0	0	0	0	0	0	0	0	0	0	0
RPL7A	chr4_113928691_113929483	PGOHUM00000245660	-	0	0	0	0	0	0	0	0	0	0	0	0	0	0	0	0	0	0
RPS12	chr4_113257114_113257508	PGOHUM00000245657	-	0	0	0	0	0	0	0	0	0	0	0	0	0	0	0	0	0	0
RPSA	chr4_109548444_109549166	PGOHUM00000245648	-	0	0	0	0	0	0	0	0	0	0	0	0	0	0	0	0	0	0
RPL30	chr4_96785129_96785464	PGOHUM00000245626	-	0	0	0	0	0	0	0	0	0	0	0	0	0	0	0	0	0	0
RPL18	chr4_77649602_77649839	PGOHUM00000245595	-	0	0	0	0	0	0	0	0	0	0	0	0	0	0	0	0	0	0
RPS6	chr4_65315447_65316210	PGOHUM00000245548	-	0	0	0	0	0	0	0	0	0	0	0	0	0	0	0	0	0	0
RPL38	chr4_55537086_55537295	PGOHUM00000245535	-	0	0	0	0	0	0	0	0	0	0	0	0	0	0	0	0	0	0
RPL37A	chr4_52539005_52539295	PGOHUM00000245531	-	0	0	0	0	0	0	0	0	0	0	0	0	0	0	0	0	0	0
RPL21	chr4_47187760_47188235	PGOHUM00000245513	-	0	0	0	0	0	0	0	0	0	0	0	0	0	0	0	0	0	0
RPL4	chr4_45111114_45111683	PGOHUM00000245511	-	0	0	0	0	0	0	0	0	0	0	0	0	0	0	0	0	0	0
RPS2	chr4_43106818_43107711	PGOHUM00000245507	-	0	0	0	0	0	0	0	0	0	0	0	0	0	0	0	0	0	0
RPL32	chr4_13258802_13259122	PGOHUM00000245468	-	0	0	0	0	0	0	0	0	0	0	0	0	0	0	0	0	0	0
RPS24	chr4_9164344_9164700	PGOHUM00000245450	-	0	0	0	0	0	0	0	0	0	0	0	0	0	0	0	0	0	0
RPS3A	chr4_4129342_4130119	PGOHUM00000245437	-	0	0	0	0	0	0	0	0	0	0	0	0	0	0	0	0	0	0
RPL10A	chr1_240595114_240595736	PGOHUM00000245281	+	0	0	0	0	0	0	0	0	0	0	0	0	0	0	0	0	0	0
RPL6	chr1_240061860_240062709	PGOHUM00000245275	+	0	0	0	0	0	0	0	0	0	0	0	0	0	0	0	0	0	0
RPL35	chr1_235211260_235211628	PGOHUM00000245265	+	0	0	0	0	0	0	0	0	0	0	0	0	0	0	0	0	0	0
RPSA	chr1_235049559_235050440	PGOHUM00000245264	+	0	0	0	0	0	0	0	0	0	0	0	0	0	0	0	0	0	0
RPL21	chr1_227627740_227628024	PGOHUM00000245248	+	0	0	0	0	0	0	0	0	0	0	0	0	0	0	0	0	0	0
RPS3A	chr1_224692885_224693670	PGOHUM00000245225	+	0	0	0	0	0	0	0	0	0	0	0	0	0	0	0	0	0	0
RPL7A	chr1_218688478_218688816	PGOHUM00000245211	+	0	0	0	0	0	0	0	0	0	0	0	0	0	0	0	0	0	0
RPS25	chr1_209413454_209413813	PGOHUM00000245196	+	0	0	0	0	0	0	0	0	0	0	0	0	0	0	0	0	0	0
RPL7A	chr1_204768871_204769659	PGOHUM00000245180	+	0	0	0	0	0	0	0	0	0	0	0	0	0	0	0	0	0	0
RPL22	chr1_204346677_204347063	PGOHUM00000245179	+	0	0	0	0	0	0	0	0	0	0	0	0	0	0	0	0	0	0
RPL17	chr1_203437942_203438491	PGOHUM00000245175	+	0	0	0	0	0	0	0	0	0	0	0	0	0	0	0	0	0	0
RPS20	chr1_201235806_201236096	PGOHUM00000245165	+	0	0	0	0	0	0	0	0	0	0	0	0	0	0	0	0	0	0
RPL10	chr1_200214393_200214697	PGOHUM00000245158	+	0	0	0	0	0	0	0	0	0	0	0	0	0	0	0	0	0	0
RPS2	chr1_197184756_197185554	PGOHUM00000245147	+	0	0	0	0	0	0	0	0	0	0	0	0	0	0	0	0	0	0
RPS3A	chr1_186930074_186930862	PGOHUM00000245129	+	0	0	0	0	0	0	0	0	0	0	0	0	0	0	0	0	0	0
RPL18	chr1_180564255_180564765	PGOHUM00000245113	+	0	0	0	0	0	0	0	0	0	0	0	0	0	0	0	0	0	0
RPS27	chr1_171977437_171977689	PGOHUM00000245089	+	0	0	0	0	0	0	0	0	0	0	0	0	0	0	0	0	0	0
RPL34	chr1_166446478_166446828	PGOHUM00000245072	+	0	0	0	0	0	0	0	0	0	0	0	0	0	0	0	0	0	0
RPL4	chr1_164983240_164984520	PGOHUM00000245066	+	0	0	0	0	0	0	0	0	0	0	0	0	0	0	0	0	0	0
RPS3A	chr1_164258076_164258882	PGOHUM00000245062	+	0	0	0	0	0	0	0	0	0	0	0	0	0	0	0	0	0	0
RPL26	chr1_164055214_164055648	PGOHUM00000245061	+	0	0	0	0	0	0	0	0	0	0	0	0	0	0	0	0	0	0
RPL27	chr1_157995584_157996000	PGOHUM00000245038	+	0	0	0	0	0	0	0	0	0	0	0	0	0	0	0	0	0	0
RPS7	chr1_152318522_152319062	PGOHUM00000245009	+	0	0	0	0	0	0	0	0	0	0	0	0	0	0	0	0	0	0
RPL34	chr1_152234732_152235063	PGOHUM00000245008	+	0	0	0	0	0	0	0	0	0	0	0	0	0	0	0	0	0	0
RPS10	chr1_149796546_149796998	PGOHUM00000245000	+	0	0	0	0	0	0	0	0	0	0	0	0	0	0	0	0	0	0
RPL22	chr1_120682406_120682792	PGOHUM00000244878	+	0	0	0	0	0	0	0	0	0	0	0	0	0	0	0	0	0	0
RPS15A	chr1_117482374_117482751	PGOHUM00000244867	+	0	0	0	0	0	0	0	0	0	0	0	0	0	0	0	0	0	0
RPL7	chr1_109995514_109996242	PGOHUM00000244839	+	0	0	0	0	0	0	0	0	0	0	0	0	0	0	0	0	0	0
RPS27	chr1_109374211_109374461	PGOHUM00000244837	+	0	0	0	0	0	0	0	0	0	0	0	0	0	0	0	0	0	0
RPL39	chr1_100080754_100080906	PGOHUM00000244813	+	0	0	0	0	0	0	0	0	0	0	0	0	0	0	0	0	0	0
RPL5	chr1_99246352_99246618	PGOHUM00000244810	+	0	0	0	0	0	0	0	0	0	0	0	0	0	0	0	0	0	0
RPL26	chr1_97824010_97824441	PGOHUM00000244806	+	0	0	0	0	0	0	0	0	0	0	0	0	0	0	0	0	0	0
RPL39	chr1_91838316_91838468	PGOHUM00000244792	+	0	0	0	0	0	0	0	0	0	0	0	0	0	0	0	0	0	0
RPL5	chr1_91262062_91262951	PGOHUM00000244790	+	0	0	0	0	0	0	0	0	0	0	0	0	0	0	0	0	0	0
RPL17	chr1_87023184_87023735	PGOHUM00000244781	+	0	0	0	0	0	0	0	0	0	0	0	0	0	0	0	0	0	0
RPL10A	chr1_81446841_81447489	PGOHUM00000244773	+	0	0	0	0	0	0	0	0	0	0	0	0	0	0	0	0	0	0
RPL29	chr1_75820369_75820832	PGOHUM00000244759	+	0	0	0	0	0	0	0	0	0	0	0	0	0	0	0	0	0	0
RPS15A	chr1_62428782_62429188	PGOHUM00000244741	+	0	0	0	0	0	0	0	0	0	0	0	0	0	0	0	0	0	0
RPL37	chr1_54079806_54080092	PGOHUM00000244727	+	0	0	0	0	0	0	0	0	0	0	0	0	0	0	0	0	0	0
RPS2	chr1_50564391_50565269	PGOHUM00000244712	+	0	0	0	0	0	0	0	0	0	0	0	0	0	0	0	0	0	0
RPL6	chr1_46019536_46020216	PGOHUM00000244701	+	0	0	0	0	0	0	0	0	0	0	0	0	0	0	0	0	0	0
RPS3A	chr1_42729997_42730753	PGOHUM00000244691	+	0	0	0	0	0	0	0	0	0	0	0	0	0	0	0	0	0	0
RPS2	chr1_40200806_40201660	PGOHUM00000244683	+	0	0	0	0	0	0	0	0	0	0	0	0	0	0	0	0	0	0
RPL12	chr1_35291659_35297456	PGOHUM00000244667	+	0	0	0	0	0	0	0	0	0	0	0	0	0	0	0	0	0	0
RPL18A	chr1_27375829_27376352	PGOHUM00000244646	+	0	0	0	0	0	0	0	0	0	0	0	0	0	0	0	0	0	0
RPL12	chr1_27179243_27180050	PGOHUM00000244644	+	0	0	0	0	0	0	0	0	0	0	0	0	0	0	0	0	0	0
RPL29	chr1_23443845_23444308	PGOHUM00000244635	+	0	0	0	0	0	0	0	0	0	0	0	0	0	0	0	0	0	0
RPL21	chr1_22107178_22107657	PGOHUM00000244633	+	0	0	0	0	0	0	0	0	0	0	0	0	0	0	0	0	0	0
RPL39	chr1_11215570_11215758	PGOHUM00000244599	+	0	0	0	0	0	0	0	0	0	0	0	0	0	0	0	0	0	0
RPS11	chr1_238866517_238866963	PGOHUM00000244504	-	0	0	0	0	0	0	0	0	0	0	0	0	0	0	0	0	0	0
RPL39	chr1_237282674_237282826	PGOHUM00000244502	-	0	0	0	0	0	0	0	0	0	0	0	0	0	0	0	0	0	0
RPL32	chr1_233327123_233327314	PGOHUM00000244485	-	0	0	0	0	0	0	0	0	0	0	0	0	0	0	0	0	0	0
RPS15	chr1_232559076_232559510	PGOHUM00000244484	-	0	0	0	0	0	0	0	0	0	0	0	0	0	0	0	0	0	0
RPS24	chr1_228814378_228814781	PGOHUM00000244475	-	0	0	0	0	0	0	0	0	0	0	0	0	0	0	0	0	0	0
RPL34	chr1_224443195_224443545	PGOHUM00000244454	-	0	0	0	0	0	0	0	0	0	0	0	0	0	0	0	0	0	0
RPLP0	chr1_218556638_218557564	PGOHUM00000244428	-	0	0	0	0	0	0	0	0	0	0	0	0	0	0	0	0	0	0
RPS15A	chr1_218383926_218384315	PGOHUM00000244425	-	0	0	0	0	0	0	0	0	0	0	0	0	0	0	0	0	0	0
RPL5	chr1_183462563_183463455	PGOHUM00000244368	-	0	0	0	0	0	0	0	0	0	0	0	0	0	0	0	0	0	0
RPL39	chr1_177506877_177507024	PGOHUM00000244355	-	0	0	0	0	0	0	0	0	0	0	0	0	0	0	0	0	0	0
RPL30	chr1_172325895_172326233	PGOHUM00000244341	-	0	0	0	0	0	0	0	0	0	0	0	0	0	0	0	0	0	0
RPLP1	chr1_170060392_170060724	PGOHUM00000244337	-	0	0	0	0	0	0	0	0	0	0	0	0	0	0	0	0	0	0
RPL4	chr1_169918922_169920201	PGOHUM00000244334	-	0	0	0	0	0	0	0	0	0	0	0	0	0	0	0	0	0	0
RPL7A	chr1_166814516_166815302	PGOHUM00000244327	-	0	0	0	0	0	0	0	0	0	0	0	0	0	0	0	0	0	0
RPL35A	chr1_163157181_163157490	PGOHUM00000244320	-	0	0	0	0	0	0	0	0	0	0	0	0	0	0	0	0	0	0
RPS23	chr1_159854409_159855999	PGOHUM00000244313	-	0	0	0	0	0	0	0	0	0	0	0	0	0	0	0	0	0	0
RPS23	chr1_159772985_159774574	PGOHUM00000244312	-	0	0	0	0	0	0	0	0	0	0	0	0	0	0	0	0	0	0
RPSA	chr1_152617303_152618187	PGOHUM00000244276	-	0	0	0	0	0	0	0	0	0	0	0	0	0	0	0	0	0	0
RPL22	chr1_147691192_147691578	PGOHUM00000244263	-	0	0	0	0	0	0	0	0	0	0	0	0	0	0	0	0	0	0
RPL6	chr1_119563455_119564242	PGOHUM00000244164	-	0	0	0	0	0	0	0	0	0	0	0	0	0	0	0	0	0	0
RPS3A	chr1_119470688_119471437	PGOHUM00000244163	-	0	0	0	0	0	0	0	0	0	0	0	0	0	0	0	0	0	0
RPL13A	chr1_114345581_114346028	PGOHUM00000244151	-	0	0	0	0	0	0	0	0	0	0	0	0	0	0	0	0	0	0
RPL39	chr1_113234915_113235067	PGOHUM00000244147	-	0	0	0	0	0	0	0	0	0	0	0	0	0	0	0	0	0	0
RPL7A	chr1_100824793_100825578	PGOHUM00000244121	-	0	0	0	0	0	0	0	0	0	0	0	0	0	0	0	0	0	0
RPL7	chr1_96917021_96917800	PGOHUM00000244118	-	0	0	0	0	0	0	0	0	0	0	0	0	0	0	0	0	0	0
RPL21	chr1_94644541_94645026	PGOHUM00000244113	-	0	0	0	0	0	0	0	0	0	0	0	0	0	0	0	0	0	0
RPS20	chr1_81834427_81834779	PGOHUM00000244084	-	0	0	0	0	0	0	0	0	0	0	0	0	0	0	0	0	0	0
RPL7	chr1_81336537_81337282	PGOHUM00000244082	-	0	0	0	0	0	0	0	0	0	0	0	0	0	0	0	0	0	0
RPS7	chr1_68480748_68481326	PGOHUM00000244064	-	0	0	0	0	0	0	0	0	0	0	0	0	0	0	0	0	0	0
RPS24	chr1_65315683_65315893	PGOHUM00000244057	-	0	0	0	0	0	0	0	0	0	0	0	0	0	0	0	0	0	0
RPS20	chr1_57844110_57844466	PGOHUM00000244043	-	0	0	0	0	0	0	0	0	0	0	0	0	0	0	0	0	0	0
RPS11	chr1_49929524_49929783	PGOHUM00000244019	-	0	0	0	0	0	0	0	0	0	0	0	0	0	0	0	0	0	0
RPL21	chr1_48735527_48735995	PGOHUM00000244017	-	0	0	0	0	0	0	0	0	0	0	0	0	0	0	0	0	0	0
RPS15A	chr1_45018588_45018974	PGOHUM00000243997	-	0	0	0	0	0	0	0	0	0	0	0	0	0	0	0	0	0	0
RPL21	chr1_40571338_40571817	PGOHUM00000243978	-	0	0	0	0	0	0	0	0	0	0	0	0	0	0	0	0	0	0
RPL21	chr1_31353581_31354058	PGOHUM00000243955	-	0	0	0	0	0	0	0	0	0	0	0	0	0	0	0	0	0	0
RPL36	chr1_24207354_24207596	PGOHUM00000243935	-	0	0	0	0	0	0	0	0	0	0	0	0	0	0	0	0	0	0
RPL22	chr1_16568235_16568612	PGOHUM00000243913	-	0	0	0	0	0	0	0	0	0	0	0	0	0	0	0	0	0	0
RPL7A	chr1_8040195_8040604	PGOHUM00000243884	-	0	0	0	0	0	0	0	0	0	0	0	0	0	0	0	0	0	0
RPL12	chr6_170356939_170357384	PGOHUM00000243851	+	0	0	0	0	0	0	0	0	0	0	0	0	0	0	0	0	0	0
RPL37A	chr6_163704220_163704493	PGOHUM00000243845	+	0	0	0	0	0	0	0	0	0	0	0	0	0	0	0	0	0	0
RPS4X	chr6_154939135_154939902	PGOHUM00000243834	+	0	0	0	0	0	0	0	0	0	0	0	0	0	0	0	0	0	0
RPL32	chr6_151462355_151462759	PGOHUM00000243823	+	0	0	0	0	0	0	0	0	0	0	0	0	0	0	0	0	0	0
RPL31	chr6_143690116_143690482	PGOHUM00000243798	+	0	0	0	0	0	0	0	0	0	0	0	0	0	0	0	0	0	0
RPL21	chr6_131831892_131832366	PGOHUM00000243774	+	0	0	0	0	0	0	0	0	0	0	0	0	0	0	0	0	0	0
RPS15A	chr6_121744317_121744700	PGOHUM00000243759	+	0	0	0	0	0	0	0	0	0	0	0	0	0	0	0	0	0	0
RPL30	chr6_114267165_114267497	PGOHUM00000243748	+	0	0	0	0	0	0	0	0	0	0	0	0	0	0	0	0	0	0
RPS27A	chr6_114009396_114009859	PGOHUM00000243747	+	0	0	0	0	0	0	0	0	0	0	0	0	0	0	0	0	0	0
RPL22	chr6_90642951_90643315	PGOHUM00000243709	+	0	0	0	0	0	0	0	0	0	0	0	0	0	0	0	0	0	0
RPL35A	chr6_80730651_80730958	PGOHUM00000243686	+	0	0	0	0	0	0	0	0	0	0	0	0	0	0	0	0	0	0
RPS6	chr6_78262534_78263192	PGOHUM00000243683	+	0	0	0	0	0	0	0	0	0	0	0	0	0	0	0	0	0	0
RPS27	chr6_74384790_74385038	PGOHUM00000243677	+	0	0	0	0	0	0	0	0	0	0	0	0	0	0	0	0	0	0
RPL17	chr6_56843948_56844499	PGOHUM00000243648	+	0	0	0	0	0	0	0	0	0	0	0	0	0	0	0	0	0	0
RPL31	chr6_53327449_53327819	PGOHUM00000243642	+	0	0	0	0	0	0	0	0	0	0	0	0	0	0	0	0	0	0
RPL6	chr6_52676623_52676796	PGOHUM00000243641	+	0	0	0	0	0	0	0	0	0	0	0	0	0	0	0	0	0	0
RPS2	chr6_43439154_43440007	PGOHUM00000243627	+	0	0	0	0	0	0	0	0	0	0	0	0	0	0	0	0	0	0
RPL12	chr6_43385948_43386070	PGOHUM00000243625	+	0	0	0	0	0	0	0	0	0	0	0	0	0	0	0	0	0	0
RPS2	chr6_39003787_39003956	PGOHUM00000243613	+	0	0	0	0	0	0	0	0	0	0	0	0	0	0	0	0	0	0
RPL12	chr6_37167066_37167557	PGOHUM00000243610	+	0	0	0	0	0	0	0	0	0	0	0	0	0	0	0	0	0	0
RPS15A	chr6_35631628_35632016	PGOHUM00000243605	+	0	0	0	0	0	0	0	0	0	0	0	0	0	0	0	0	0	0
RPL7	chr6_34692290_34693010	PGOHUM00000243599	+	0	0	0	0	0	0	0	0	0	0	0	0	0	0	0	0	0	0
RPL15	chr6_31603870_31604446	PGOHUM00000243584	+	0	0	0	0	0	0	0	0	0	0	0	0	0	0	0	0	0	0
RPL3	chr6_31356073_31357272	PGOHUM00000243581	+	0	0	0	0	0	0	0	0	0	0	0	0	0	0	0	0	0	0
RPL13A	chr6_29658264_29658778	PGOHUM00000243558	+	0	0	0	0	0	0	0	0	0	0	0	0	0	0	0	0	0	0
RPSA	chr6_28807773_28808657	PGOHUM00000243546	+	0	0	0	0	0	0	0	0	0	0	0	0	0	0	0	0	0	0
RPLP2	chr6_28040932_28041235	PGOHUM00000243534	+	0	0	0	0	0	0	0	0	0	0	0	0	0	0	0	0	0	0
RPL8	chr6_27728485_27728580	PGOHUM00000243532	+	0	0	0	0	0	0	0	0	0	0	0	0	0	0	0	0	0	0
RPL21	chr6_25369446_25369922	PGOHUM00000243515	+	0	0	0	0	0	0	0	0	0	0	0	0	0	0	0	0	0	0
RPL6	chr6_23210886_23211749	PGOHUM00000243502	+	0	0	0	0	0	0	0	0	0	0	0	0	0	0	0	0	0	0
RPL5	chr6_19456391_19457273	PGOHUM00000243499	+	0	0	0	0	0	0	0	0	0	0	0	0	0	0	0	0	0	0
RPS4X	chr6_13629477_13630259	PGOHUM00000243489	+	0	0	0	0	0	0	0	0	0	0	0	0	0	0	0	0	0	0
RPL7A	chr6_10226671_10227468	PGOHUM00000243484	+	0	0	0	0	0	0	0	0	0	0	0	0	0	0	0	0	0	0
RPL34	chr6_163298271_163298570	PGOHUM00000243452	-	0	0	0	0	0	0	0	0	0	0	0	0	0	0	0	0	0	0
RPL31	chr6_154968451_154968754	PGOHUM00000243423	-	0	0	0	0	0	0	0	0	0	0	0	0	0	0	0	0	0	0
RPS12	chr6_151588381_151588775	PGOHUM00000243419	-	0	0	0	0	0	0	0	0	0	0	0	0	0	0	0	0	0	0
RPS3A	chr6_141998556_141999333	PGOHUM00000243401	-	0	0	0	0	0	0	0	0	0	0	0	0	0	0	0	0	0	0
RPL35A	chr6_137336748_137337044	PGOHUM00000243391	-	0	0	0	0	0	0	0	0	0	0	0	0	0	0	0	0	0	0
RPL21	chr6_132881663_132882130	PGOHUM00000243372	-	0	0	0	0	0	0	0	0	0	0	0	0	0	0	0	0	0	0
RPL5	chr6_130119171_130119950	PGOHUM00000243361	-	0	0	0	0	0	0	0	0	0	0	0	0	0	0	0	0	0	0
RPL21	chr6_129002029_129002491	PGOHUM00000243358	-	0	0	0	0	0	0	0	0	0	0	0	0	0	0	0	0	0	0
RPSA	chr6_114512028_114512649	PGOHUM00000243334	-	0	0	0	0	0	0	0	0	0	0	0	0	0	0	0	0	0	0
RPS19	chr6_110990074_110990508	PGOHUM00000243325	-	0	0	0	0	0	0	0	0	0	0	0	0	0	0	0	0	0	0
RPL3	chr6_108432257_108433465	PGOHUM00000243316	-	0	0	0	0	0	0	0	0	0	0	0	0	0	0	0	0	0	0
RPL6	chr6_99334859_99335101	PGOHUM00000243305	-	0	0	0	0	0	0	0	0	0	0	0	0	0	0	0	0	0	0
RPL21	chr6_87836596_87836917	PGOHUM00000243282	-	0	0	0	0	0	0	0	0	0	0	0	0	0	0	0	0	0	0
RPL7	chr6_86852855_86853634	PGOHUM00000243275	-	0	0	0	0	0	0	0	0	0	0	0	0	0	0	0	0	0	0
RPL17	chr6_81140454_81141005	PGOHUM00000243264	-	0	0	0	0	0	0	0	0	0	0	0	0	0	0	0	0	0	0
RPL37	chr6_70865005_70865295	PGOHUM00000243240	-	0	0	0	0	0	0	0	0	0	0	0	0	0	0	0	0	0	0
RPL9	chr6_64383694_64384228	PGOHUM00000243231	-	0	0	0	0	0	0	0	0	0	0	0	0	0	0	0	0	0	0
RPS7	chr6_64380625_64380767	PGOHUM00000243230	-	0	0	0	0	0	0	0	0	0	0	0	0	0	0	0	0	0	0
RPS15A	chr6_51509915_51510302	PGOHUM00000243191	-	0	0	0	0	0	0	0	0	0	0	0	0	0	0	0	0	0	0
RPL27A	chr6_47828526_47828929	PGOHUM00000243179	-	0	0	0	0	0	0	0	0	0	0	0	0	0	0	0	0	0	0
RPL29	chr6_44164960_44165411	PGOHUM00000243178	-	0	0	0	0	0	0	0	0	0	0	0	0	0	0	0	0	0	0
RPL32	chr6_41383882_41384281	PGOHUM00000243172	-	0	0	0	0	0	0	0	0	0	0	0	0	0	0	0	0	0	0
RPS2	chr6_39115308_39115846	PGOHUM00000243169	-	0	0	0	0	0	0	0	0	0	0	0	0	0	0	0	0	0	0
RPS20	chr6_37622809_37623034	PGOHUM00000243167	-	0	0	0	0	0	0	0	0	0	0	0	0	0	0	0	0	0	0
RPL7A	chr6_29878951_29879747	PGOHUM00000243130	-	0	0	0	0	0	0	0	0	0	0	0	0	0	0	0	0	0	0
RPL8	chr6_27728346_27728489	PGOHUM00000243095	-	0	0	0	0	0	0	0	0	0	0	0	0	0	0	0	0	0	0
RPL21	chr6_10322104_10322581	PGOHUM00000243059	-	0	0	0	0	0	0	0	0	0	0	0	0	0	0	0	0	0	0
RPL34	chr6_5733581_5733931	PGOHUM00000243049	-	0	0	0	0	0	0	0	0	0	0	0	0	0	0	0	0	0	0
RPS25	chr6_3859158_3859525	PGOHUM00000243045	-	0	0	0	0	0	0	0	0	0	0	0	0	0	0	0	0	0	0
RPL10	chr11_129415708_129416173	PGOHUM00000242931	+	0	0	0	0	0	0	0	0	0	0	0	0	0	0	0	0	0	0
RPS27	chr11_128912974_128913219	PGOHUM00000242928	+	0	0	0	0	0	0	0	0	0	0	0	0	0	0	0	0	0	0
RPL31	chr11_122427044_122427396	PGOHUM00000242915	+	0	0	0	0	0	0	0	0	0	0	0	0	0	0	0	0	0	0
RPL12	chr11_114953977_114954165	PGOHUM00000242904	+	0	0	0	0	0	0	0	0	0	0	0	0	0	0	0	0	0	0
RPS6	chr11_101671001_101671744	PGOHUM00000242878	+	0	0	0	0	0	0	0	0	0	0	0	0	0	0	0	0	0	0
RPS3A	chr11_71058214_71058988	PGOHUM00000242782	+	0	0	0	0	0	0	0	0	0	0	0	0	0	0	0	0	0	0
RPS24	chr11_67459605_67459961	PGOHUM00000242776	+	0	0	0	0	0	0	0	0	0	0	0	0	0	0	0	0	0	0
RPS16	chr11_64405583_64405910	PGOHUM00000242766	+	0	0	0	0	0	0	0	0	0	0	0	0	0	0	0	0	0	0
RPL5	chr11_55881380_55882270	PGOHUM00000242725	+	0	0	0	0	0	0	0	0	0	0	0	0	0	0	0	0	0	0
RPL9	chr11_41516560_41517109	PGOHUM00000242647	+	0	0	0	0	0	0	0	0	0	0	0	0	0	0	0	0	0	0
RPL7A	chr11_37703792_37704582	PGOHUM00000242641	+	0	0	0	0	0	0	0	0	0	0	0	0	0	0	0	0	0	0
RPS24	chr11_33215130_33215528	PGOHUM00000242633	+	0	0	0	0	0	0	0	0	0	0	0	0	0	0	0	0	0	0
RPL7A	chr11_29703887_29704685	PGOHUM00000242628	+	0	0	0	0	0	0	0	0	0	0	0	0	0	0	0	0	0	0
RPL37A	chr11_27461973_27462248	PGOHUM00000242623	+	0	0	0	0	0	0	0	0	0	0	0	0	0	0	0	0	0	0
RPS2	chr11_23498444_23499321	PGOHUM00000242617	+	0	0	0	0	0	0	0	0	0	0	0	0	0	0	0	0	0	0
RPL7A	chr11_7761820_7762527	PGOHUM00000242585	+	0	0	0	0	0	0	0	0	0	0	0	0	0	0	0	0	0	0
RPS24	chr11_3537463_3537824	PGOHUM00000242558	+	0	0	0	0	0	0	0	0	0	0	0	0	0	0	0	0	0	0
RPL5	chr11_115327036_115327419	PGOHUM00000242496	-	0	0	0	0	0	0	0	0	0	0	0	0	0	0	0	0	0	0
RPL26	chr11_92425212_92425641	PGOHUM00000242427	-	0	0	0	0	0	0	0	0	0	0	0	0	0	0	0	0	0	0
RPS3A	chr11_91870964_91871748	PGOHUM00000242426	-	0	0	0	0	0	0	0	0	0	0	0	0	0	0	0	0	0	0
RPS12	chr11_81231124_81231361	PGOHUM00000242381	-	0	0	0	0	0	0	0	0	0	0	0	0	0	0	0	0	0	0
RPS3A	chr11_67449701_67450478	PGOHUM00000242343	-	0	0	0	0	0	0	0	0	0	0	0	0	0	0	0	0	0	0
RPL37	chr11_67206815_67207130	PGOHUM00000242336	-	0	0	0	0	0	0	0	0	0	0	0	0	0	0	0	0	0	0
RPL29	chr11_62639928_62640386	PGOHUM00000242320	-	0	0	0	0	0	0	0	0	0	0	0	0	0	0	0	0	0	0
RPS20	chr11_47169319_47169669	PGOHUM00000242223	-	0	0	0	0	0	0	0	0	0	0	0	0	0	0	0	0	0	0
RPL7A	chr11_44518355_44518816	PGOHUM00000242219	-	0	0	0	0	0	0	0	0	0	0	0	0	0	0	0	0	0	0
RPL7A	chr11_44517908_44518231	PGOHUM00000242218	-	0	0	0	0	0	0	0	0	0	0	0	0	0	0	0	0	0	0
RPS15A	chr11_28265361_28265748	PGOHUM00000242199	-	0	0	0	0	0	0	0	0	0	0	0	0	0	0	0	0	0	0
RPS3A	chr11_3527548_3528325	PGOHUM00000242123	-	0	0	0	0	0	0	0	0	0	0	0	0	0	0	0	0	0	0
RPL18A	chrX_152580811_152581338	PGOHUM00000242092	+	0	0	0	0	0	0	0	0	0	0	0	0	0	0	0	0	0	0
RPL19	chrX_149912632_149913219	PGOHUM00000242079	+	0	0	0	0	0	0	0	0	0	0	0	0	0	0	0	0	0	0
RPS7	chrX_142717171_142717514	PGOHUM00000242057	+	0	0	0	0	0	0	0	0	0	0	0	0	0	0	0	0	0	0
RPS7	chrX_133612528_133613104	PGOHUM00000242026	+	0	0	0	0	0	0	0	0	0	0	0	0	0	0	0	0	0	0
RPSA	chrX_132724492_132725373	PGOHUM00000242020	+	0	0	0	0	0	0	0	0	0	0	0	0	0	0	0	0	0	0
RPS24	chrX_132632665_132633074	PGOHUM00000242019	+	0	0	0	0	0	0	0	0	0	0	0	0	0	0	0	0	0	0
RPL7A	chrX_127274940_127275709	PGOHUM00000242003	+	0	0	0	0	0	0	0	0	0	0	0	0	0	0	0	0	0	0
RPL3	chrX_121499787_121500991	PGOHUM00000241987	+	0	0	0	0	0	0	0	0	0	0	0	0	0	0	0	0	0	0
RPL12	chrX_117164054_117164549	PGOHUM00000241968	+	0	0	0	0	0	0	0	0	0	0	0	0	0	0	0	0	0	0
RPL36	chrX_114339251_114339565	PGOHUM00000241959	+	0	0	0	0	0	0	0	0	0	0	0	0	0	0	0	0	0	0
RPS5	chrX_108983199_108983798	PGOHUM00000241946	+	0	0	0	0	0	0	0	0	0	0	0	0	0	0	0	0	0	0
RPL6	chrX_97393335_97394194	PGOHUM00000241902	+	0	0	0	0	0	0	0	0	0	0	0	0	0	0	0	0	0	0
RPL7	chrX_92715489_92716231	PGOHUM00000241891	+	0	0	0	0	0	0	0	0	0	0	0	0	0	0	0	0	0	0
RPL7	chrX_86030232_86030481	PGOHUM00000241884	+	0	0	0	0	0	0	0	0	0	0	0	0	0	0	0	0	0	0
RPL7	chrX_77905311_77906049	PGOHUM00000241866	+	0	0	0	0	0	0	0	0	0	0	0	0	0	0	0	0	0	0
RPL21	chrX_74520906_74521385	PGOHUM00000241859	+	0	0	0	0	0	0	0	0	0	0	0	0	0	0	0	0	0	0
RPL7	chrX_72672070_72672799	PGOHUM00000241846	+	0	0	0	0	0	0	0	0	0	0	0	0	0	0	0	0	0	0
RPS23	chrX_70099539_70099865	PGOHUM00000241833	+	0	0	0	0	0	0	0	0	0	0	0	0	0	0	0	0	0	0
RPL31	chrX_67736666_67737040	PGOHUM00000241827	+	0	0	0	0	0	0	0	0	0	0	0	0	0	0	0	0	0	0
RPSA	chrX_53368874_53369741	PGOHUM00000241784	+	0	0	0	0	0	0	0	0	0	0	0	0	0	0	0	0	0	0
RPSA	chrX_44485277_44486151	PGOHUM00000241731	+	0	0	0	0	0	0	0	0	0	0	0	0	0	0	0	0	0	0
RPL32	chrX_40652184_40652585	PGOHUM00000241720	+	0	0	0	0	0	0	0	0	0	0	0	0	0	0	0	0	0	0
RPS20	chrX_40259511_40259701	PGOHUM00000241716	+	0	0	0	0	0	0	0	0	0	0	0	0	0	0	0	0	0	0
RPL7	chrX_26615386_26615990	PGOHUM00000241679	+	0	0	0	0	0	0	0	0	0	0	0	0	0	0	0	0	0	0
RPL23	chrX_24609947_24610669	PGOHUM00000241669	+	0	0	0	0	0	0	0	0	0	0	0	0	0	0	0	0	0	0
RPS27A	chrX_6917370_6917818	PGOHUM00000241632	+	0	0	0	0	0	0	0	0	0	0	0	0	0	0	0	0	0	0
RPL24	chrX_3881097_3881463	PGOHUM00000241630	+	0	0	0	0	0	0	0	0	0	0	0	0	0	0	0	0	0	0
RPS27A	chrX_3645190_3645504	PGOHUM00000241629	+	0	0	0	0	0	0	0	0	0	0	0	0	0	0	0	0	0	0
RPSA	chrX_150964538_150965321	PGOHUM00000241600	-	0	0	0	0	0	0	0	0	0	0	0	0	0	0	0	0	0	0
RPL12	chrX_149942736_149942880	PGOHUM00000241597	-	0	0	0	0	0	0	0	0	0	0	0	0	0	0	0	0	0	0
RPL32	chrX_127800100_127800500	PGOHUM00000241538	-	0	0	0	0	0	0	0	0	0	0	0	0	0	0	0	0	0	0
RPL18A	chrX_110754097_110754604	PGOHUM00000241498	-	0	0	0	0	0	0	0	0	0	0	0	0	0	0	0	0	0	0
RPS7	chrX_94820788_94821306	PGOHUM00000241453	-	0	0	0	0	0	0	0	0	0	0	0	0	0	0	0	0	0	0
RPL34	chrX_86948131_86948425	PGOHUM00000241430	-	0	0	0	0	0	0	0	0	0	0	0	0	0	0	0	0	0	0
RPL22	chrX_81648542_81648917	PGOHUM00000241415	-	0	0	0	0	0	0	0	0	0	0	0	0	0	0	0	0	0	0
RPS6	chrX_73512688_73513445	PGOHUM00000241397	-	0	0	0	0	0	0	0	0	0	0	0	0	0	0	0	0	0	0
RPL39	chrX_73479276_73479423	PGOHUM00000241396	-	0	0	0	0	0	0	0	0	0	0	0	0	0	0	0	0	0	0
RPS13	chrX_53812212_53812352	PGOHUM00000241326	-	0	0	0	0	0	0	0	0	0	0	0	0	0	0	0	0	0	0
RPS13	chrX_53383714_53383851	PGOHUM00000241324	-	0	0	0	0	0	0	0	0	0	0	0	0	0	0	0	0	0	0
RPS4X	chrX_41894711_41894944	PGOHUM00000241250	-	0	0	0	0	0	0	0	0	0	0	0	0	0	0	0	0	0	0
RPS2	chrX_40679182_40680061	PGOHUM00000241246	-	0	0	0	0	0	0	0	0	0	0	0	0	0	0	0	0	0	0
RPS15A	chrX_36302832_36303219	PGOHUM00000241231	-	0	0	0	0	0	0	0	0	0	0	0	0	0	0	0	0	0	0
RPL6	chrX_16126475_16127335	PGOHUM00000241198	-	0	0	0	0	0	0	0	0	0	0	0	0	0	0	0	0	0	0
RPL35A	chrX_15045483_15045811	PGOHUM00000241196	-	0	0	0	0	0	0	0	0	0	0	0	0	0	0	0	0	0	0
RPL17	chrX_12323797_12324207	PGOHUM00000241189	-	0	0	0	0	0	0	0	0	0	0	0	0	0	0	0	0	0	0
RPS5	chrX_6350139_6350742	PGOHUM00000241177	-	0	0	0	0	0	0	0	0	0	0	0	0	0	0	0	0	0	0
RPS24	chrX_3040934_3041635	PGOHUM00000241167	-	0	0	0	0	0	0	0	0	0	0	0	0	0	0	0	0	0	0
RPL14	chrX_890464_890836	PGOHUM00000241165	-	0	0	0	0	0	0	0	0	0	0	0	0	0	0	0	0	0	0
RPS20	chr2_234902880_234903218	PGOHUM00000241149	+	0	0	0	0	0	0	0	0	0	0	0	0	0	0	0	0	0	0
RPL23	chr2_222165414_222165824	PGOHUM00000241117	+	0	0	0	0	0	0	0	0	0	0	0	0	0	0	0	0	0	0
RPL23	chr2_220270779_220271177	PGOHUM00000241114	+	0	0	0	0	0	0	0	0	0	0	0	0	0	0	0	0	0	0
RPL10	chr2_215420097_215420411	PGOHUM00000241106	+	0	0	0	0	0	0	0	0	0	0	0	0	0	0	0	0	0	0
RPSA	chr2_176815085_176815964	PGOHUM00000241026	+	0	0	0	0	0	0	0	0	0	0	0	0	0	0	0	0	0	0
RPL21	chr2_172151856_172152327	PGOHUM00000241017	+	0	0	0	0	0	0	0	0	0	0	0	0	0	0	0	0	0	0
RPL17	chr2_150004657_150005187	PGOHUM00000240980	+	0	0	0	0	0	0	0	0	0	0	0	0	0	0	0	0	0	0
RPL26	chr2_148284385_148284816	PGOHUM00000240976	+	0	0	0	0	0	0	0	0	0	0	0	0	0	0	0	0	0	0
RPL17	chr2_146668334_146668859	PGOHUM00000240973	+	0	0	0	0	0	0	0	0	0	0	0	0	0	0	0	0	0	0
RPL19	chr2_130767872_130768445	PGOHUM00000240929	+	0	0	0	0	0	0	0	0	0	0	0	0	0	0	0	0	0	0
RPL21	chr2_128691632_128692118	PGOHUM00000240903	+	0	0	0	0	0	0	0	0	0	0	0	0	0	0	0	0	0	0
RPSA	chr2_115942102_115942878	PGOHUM00000240875	+	0	0	0	0	0	0	0	0	0	0	0	0	0	0	0	0	0	0
RPL34	chr2_112149074_112149391	PGOHUM00000240861	+	0	0	0	0	0	0	0	0	0	0	0	0	0	0	0	0	0	0
RPL5	chr2_111441882_111442767	PGOHUM00000240859	+	0	0	0	0	0	0	0	0	0	0	0	0	0	0	0	0	0	0
RPL22	chr2_111107993_111108376	PGOHUM00000240858	+	0	0	0	0	0	0	0	0	0	0	0	0	0	0	0	0	0	0
RPL22	chr2_107897798_107898180	PGOHUM00000240835	+	0	0	0	0	0	0	0	0	0	0	0	0	0	0	0	0	0	0
RPL22	chr2_106230259_106230628	PGOHUM00000240827	+	0	0	0	0	0	0	0	0	0	0	0	0	0	0	0	0	0	0
RPS24	chr2_94941918_94942297	PGOHUM00000240783	+	0	0	0	0	0	0	0	0	0	0	0	0	0	0	0	0	0	0
RPS14	chr2_87735524_87735936	PGOHUM00000240718	+	0	0	0	0	0	0	0	0	0	0	0	0	0	0	0	0	0	0
RPS2	chr2_84996421_84997297	PGOHUM00000240707	+	0	0	0	0	0	0	0	0	0	0	0	0	0	0	0	0	0	0
RPL12	chr2_84955243_84955719	PGOHUM00000240706	+	0	0	0	0	0	0	0	0	0	0	0	0	0	0	0	0	0	0
RPL37	chr2_83675618_83675878	PGOHUM00000240700	+	0	0	0	0	0	0	0	0	0	0	0	0	0	0	0	0	0	0
RPS15A	chr2_72369369_72369749	PGOHUM00000240681	+	0	0	0	0	0	0	0	0	0	0	0	0	0	0	0	0	0	0
RPL27	chr2_63764944_63765350	PGOHUM00000240665	+	0	0	0	0	0	0	0	0	0	0	0	0	0	0	0	0	0	0
RPS24	chr2_61883730_61884111	PGOHUM00000240658	+	0	0	0	0	0	0	0	0	0	0	0	0	0	0	0	0	0	0
RPL21	chr2_60932899_60933384	PGOHUM00000240655	+	0	0	0	0	0	0	0	0	0	0	0	0	0	0	0	0	0	0
RPL26	chr2_60792123_60792556	PGOHUM00000240654	+	0	0	0	0	0	0	0	0	0	0	0	0	0	0	0	0	0	0
RPL12	chr2_44351264_44351751	PGOHUM00000240632	+	0	0	0	0	0	0	0	0	0	0	0	0	0	0	0	0	0	0
RPS13	chr2_42550461_42550907	PGOHUM00000240630	+	0	0	0	0	0	0	0	0	0	0	0	0	0	0	0	0	0	0
RPL7	chr2_38312211_38312960	PGOHUM00000240623	+	0	0	0	0	0	0	0	0	0	0	0	0	0	0	0	0	0	0
RPLP1	chr2_15927514_15927813	PGOHUM00000240585	+	0	0	0	0	0	0	0	0	0	0	0	0	0	0	0	0	0	0
RPL5	chr2_214853607_214854421	PGOHUM00000240515	-	0	0	0	0	0	0	0	0	0	0	0	0	0	0	0	0	0	0
RPS27	chr2_211871911_211872159	PGOHUM00000240514	-	0	0	0	0	0	0	0	0	0	0	0	0	0	0	0	0	0	0
RPL12	chr2_208630220_208630714	PGOHUM00000240505	-	0	0	0	0	0	0	0	0	0	0	0	0	0	0	0	0	0	0
RPL9	chr2_208604352_208604922	PGOHUM00000240504	-	0	0	0	0	0	0	0	0	0	0	0	0	0	0	0	0	0	0
RPL27A	chr2_181511839_181512270	PGOHUM00000240446	-	0	0	0	0	0	0	0	0	0	0	0	0	0	0	0	0	0	0
RPL21	chr2_175606758_175607166	PGOHUM00000240436	-	0	0	0	0	0	0	0	0	0	0	0	0	0	0	0	0	0	0
RPL5	chr2_174444627_174445468	PGOHUM00000240433	-	0	0	0	0	0	0	0	0	0	0	0	0	0	0	0	0	0	0
RPL7	chr2_163717010_163717516	PGOHUM00000240412	-	0	0	0	0	0	0	0	0	0	0	0	0	0	0	0	0	0	0
RPLP0	chr2_157342450_157343136	PGOHUM00000240397	-	0	0	0	0	0	0	0	0	0	0	0	0	0	0	0	0	0	0
RPS16	chr2_141682121_141682474	PGOHUM00000240366	-	0	0	0	0	0	0	0	0	0	0	0	0	0	0	0	0	0	0
RPL9	chr2_140206747_140207327	PGOHUM00000240361	-	0	0	0	0	0	0	0	0	0	0	0	0	0	0	0	0	0	0
RPL22	chr2_130413894_130414260	PGOHUM00000240288	-	0	0	0	0	0	0	0	0	0	0	0	0	0	0	0	0	0	0
RPL12	chr2_122132522_122133018	PGOHUM00000240276	-	0	0	0	0	0	0	0	0	0	0	0	0	0	0	0	0	0	0
RPS20	chr2_113095860_113096215	PGOHUM00000240262	-	0	0	0	0	0	0	0	0	0	0	0	0	0	0	0	0	0	0
RPS14	chr2_111769678_111770094	PGOHUM00000240255	-	0	0	0	0	0	0	0	0	0	0	0	0	0	0	0	0	0	0
RPL22	chr2_109852005_109852387	PGOHUM00000240245	-	0	0	0	0	0	0	0	0	0	0	0	0	0	0	0	0	0	0
RPL10	chr2_108695150_108695788	PGOHUM00000240244	-	0	0	0	0	0	0	0	0	0	0	0	0	0	0	0	0	0	0
RPS21	chr2_106271650_106271941	PGOHUM00000240234	-	0	0	0	0	0	0	0	0	0	0	0	0	0	0	0	0	0	0
RPS6	chr2_101492457_101493196	PGOHUM00000240229	-	0	0	0	0	0	0	0	0	0	0	0	0	0	0	0	0	0	0
RPS20	chr2_72064818_72065072	PGOHUM00000240091	-	0	0	0	0	0	0	0	0	0	0	0	0	0	0	0	0	0	0
RPL39	chr2_70334494_70334646	PGOHUM00000240087	-	0	0	0	0	0	0	0	0	0	0	0	0	0	0	0	0	0	0
RPS15A	chr2_65592409_65592784	PGOHUM00000240076	-	0	0	0	0	0	0	0	0	0	0	0	0	0	0	0	0	0	0
RPL21	chr2_62613220_62613698	PGOHUM00000240062	-	0	0	0	0	0	0	0	0	0	0	0	0	0	0	0	0	0	0
RPL21	chr2_42613410_42613734	PGOHUM00000240023	-	0	0	0	0	0	0	0	0	0	0	0	0	0	0	0	0	0	0
RPS12	chr2_41930850_41931245	PGOHUM00000240021	-	0	0	0	0	0	0	0	0	0	0	0	0	0	0	0	0	0	0
RPL21	chr2_36380047_36380485	PGOHUM00000240013	-	0	0	0	0	0	0	0	0	0	0	0	0	0	0	0	0	0	0
RPL37	chr2_26754597_26754907	PGOHUM00000239999	-	0	0	0	0	0	0	0	0	0	0	0	0	0	0	0	0	0	0
RPL30	chr2_9138978_9139307	PGOHUM00000239974	-	0	0	0	0	0	0	0	0	0	0	0	0	0	0	0	0	0	0
RPL12	chr12_119838931_119839422	PGOHUM00000239945	+	0	0	0	0	0	0	0	0	0	0	0	0	0	0	0	0	0	0
RPL35A	chr12_118881611_118881941	PGOHUM00000239941	+	0	0	0	0	0	0	0	0	0	0	0	0	0	0	0	0	0	0
RPL36	chr12_115830500_115830789	PGOHUM00000239939	+	0	0	0	0	0	0	0	0	0	0	0	0	0	0	0	0	0	0
RPL31	chr12_109383176_109383541	PGOHUM00000239924	+	0	0	0	0	0	0	0	0	0	0	0	0	0	0	0	0	0	0
RPL28	chr12_103190967_103191223	PGOHUM00000239910	+	0	0	0	0	0	0	0	0	0	0	0	0	0	0	0	0	0	0
RPL21	chr12_91086307_91086784	PGOHUM00000239888	+	0	0	0	0	0	0	0	0	0	0	0	0	0	0	0	0	0	0
RPS4X	chr12_86868122_86868723	PGOHUM00000239882	+	0	0	0	0	0	0	0	0	0	0	0	0	0	0	0	0	0	0
RPL6	chr12_82069241_82070097	PGOHUM00000239876	+	0	0	0	0	0	0	0	0	0	0	0	0	0	0	0	0	0	0
RPL21	chr12_75578316_75578795	PGOHUM00000239866	+	0	0	0	0	0	0	0	0	0	0	0	0	0	0	0	0	0	0
RPL31	chr12_72328713_72329086	PGOHUM00000239852	+	0	0	0	0	0	0	0	0	0	0	0	0	0	0	0	0	0	0
RPL21	chr12_64717282_64717758	PGOHUM00000239835	+	0	0	0	0	0	0	0	0	0	0	0	0	0	0	0	0	0	0
RPL21	chr12_60455974_60456448	PGOHUM00000239820	+	0	0	0	0	0	0	0	0	0	0	0	0	0	0	0	0	0	0
RPL21	chr12_56924428_56924909	PGOHUM00000239814	+	0	0	0	0	0	0	0	0	0	0	0	0	0	0	0	0	0	0
RPL13A	chr12_56354715_56355294	PGOHUM00000239812	+	0	0	0	0	0	0	0	0	0	0	0	0	0	0	0	0	0	0
RPL7	chr12_51565821_51566436	PGOHUM00000239790	+	0	0	0	0	0	0	0	0	0	0	0	0	0	0	0	0	0	0
RPL35A	chr12_48543223_48543553	PGOHUM00000239774	+	0	0	0	0	0	0	0	0	0	0	0	0	0	0	0	0	0	0
RPS10	chr12_47167996_47168458	PGOHUM00000239764	+	0	0	0	0	0	0	0	0	0	0	0	0	0	0	0	0	0	0
RPS2	chr12_42313146_42313351	PGOHUM00000239751	+	0	0	0	0	0	0	0	0	0	0	0	0	0	0	0	0	0	0
RPL35A	chr12_32907313_32907634	PGOHUM00000239733	+	0	0	0	0	0	0	0	0	0	0	0	0	0	0	0	0	0	0
RPL12	chr12_31992535_31993028	PGOHUM00000239728	+	0	0	0	0	0	0	0	0	0	0	0	0	0	0	0	0	0	0
RPLP2	chr12_31942021_31942330	PGOHUM00000239727	+	0	0	0	0	0	0	0	0	0	0	0	0	0	0	0	0	0	0
RPL7	chr12_17166036_17166658	PGOHUM00000239692	+	0	0	0	0	0	0	0	0	0	0	0	0	0	0	0	0	0	0
RPS2	chr12_15483728_15484602	PGOHUM00000239687	+	0	0	0	0	0	0	0	0	0	0	0	0	0	0	0	0	0	0
RPS6	chr12_12895183_12895938	PGOHUM00000239680	+	0	0	0	0	0	0	0	0	0	0	0	0	0	0	0	0	0	0
RPL15	chr12_8504481_8505092	PGOHUM00000239650	+	0	0	0	0	0	0	0	0	0	0	0	0	0	0	0	0	0	0
RPS20	chr12_7904312_7904627	PGOHUM00000239639	+	0	0	0	0	0	0	0	0	0	0	0	0	0	0	0	0	0	0
RPS6	chr12_130343083_130343584	PGOHUM00000239613	-	0	0	0	0	0	0	0	0	0	0	0	0	0	0	0	0	0	0
RPL11	chr12_119516201_119516734	PGOHUM00000239592	-	0	0	0	0	0	0	0	0	0	0	0	0	0	0	0	0	0	0
RPL17	chr12_117660152_117660681	PGOHUM00000239588	-	0	0	0	0	0	0	0	0	0	0	0	0	0	0	0	0	0	0
RPL29	chr12_109763744_109764191	PGOHUM00000239578	-	0	0	0	0	0	0	0	0	0	0	0	0	0	0	0	0	0	0
RPS6	chr12_100146050_100146668	PGOHUM00000239566	-	0	0	0	0	0	0	0	0	0	0	0	0	0	0	0	0	0	0
RPS4X	chr12_98926961_98927747	PGOHUM00000239559	-	0	0	0	0	0	0	0	0	0	0	0	0	0	0	0	0	0	0
RPL29	chr12_94385304_94385768	PGOHUM00000239550	-	0	0	0	0	0	0	0	0	0	0	0	0	0	0	0	0	0	0
RPL10	chr12_74368837_74369143	PGOHUM00000239521	-	0	0	0	0	0	0	0	0	0	0	0	0	0	0	0	0	0	0
RPL10	chr12_67306920_67307234	PGOHUM00000239511	-	0	0	0	0	0	0	0	0	0	0	0	0	0	0	0	0	0	0
RPL39	chr12_66681444_66681595	PGOHUM00000239510	-	0	0	0	0	0	0	0	0	0	0	0	0	0	0	0	0	0	0
RPS27	chr12_62440408_62440659	PGOHUM00000239492	-	0	0	0	0	0	0	0	0	0	0	0	0	0	0	0	0	0	0
RPS3	chr12_60701618_60702152	PGOHUM00000239488	-	0	0	0	0	0	0	0	0	0	0	0	0	0	0	0	0	0	0
RPS4X	chr12_54342391_54342552	PGOHUM00000239471	-	0	0	0	0	0	0	0	0	0	0	0	0	0	0	0	0	0	0
RPL21	chr12_42240908_42241367	PGOHUM00000239426	-	0	0	0	0	0	0	0	0	0	0	0	0	0	0	0	0	0	0
RPS27	chr12_41358942_41359193	PGOHUM00000239423	-	0	0	0	0	0	0	0	0	0	0	0	0	0	0	0	0	0	0
RPL30	chr12_38748315_38748659	PGOHUM00000239417	-	0	0	0	0	0	0	0	0	0	0	0	0	0	0	0	0	0	0
RPL13A	chr12_31296193_31296797	PGOHUM00000239392	-	0	0	0	0	0	0	0	0	0	0	0	0	0	0	0	0	0	0
RPL39	chr12_25453494_25453646	PGOHUM00000239374	-	0	0	0	0	0	0	0	0	0	0	0	0	0	0	0	0	0	0
RPS20	chr12_8038633_8038941	PGOHUM00000239311	-	0	0	0	0	0	0	0	0	0	0	0	0	0	0	0	0	0	0
RPL13A	chr12_3050973_3051572	PGOHUM00000239296	-	0	0	0	0	0	0	0	0	0	0	0	0	0	0	0	0	0	0
RPL13A	chr21_25656006_25656613	PGOHUM00000239157	+	0	0	0	0	0	0	0	0	0	0	0	0	0	0	0	0	0	0
RPL10	chr21_1034744_1035048	PGOHUM00000239114	+	0	0	0	0	0	0	0	0	0	0	0	0	0	0	0	0	0	0
RPS20	chr21_36018915_36019268	PGOHUM00000239073	-	0	0	0	0	0	0	0	0	0	0	0	0	0	0	0	0	0	0
RPL34	chr21_35766265_35766603	PGOHUM00000239071	-	0	0	0	0	0	0	0	0	0	0	0	0	0	0	0	0	0	0
RPL10	chr21_33135677_33135991	PGOHUM00000239067	-	0	0	0	0	0	0	0	0	0	0	0	0	0	0	0	0	0	0
RPL8	chr21_30557572_30558070	PGOHUM00000239062	-	0	0	0	0	0	0	0	0	0	0	0	0	0	0	0	0	0	0
RPS3A	chr21_20724629_20724945	PGOHUM00000239046	-	0	0	0	0	0	0	0	0	0	0	0	0	0	0	0	0	0	0
RPL37	chr21_18188384_18188673	PGOHUM00000239043	-	0	0	0	0	0	0	0	0	0	0	0	0	0	0	0	0	0	0
RPL7A	chr21_945085_945631	PGOHUM00000239003	-	0	0	0	0	0	0	0	0	0	0	0	0	0	0	0	0	0	0
RPS15A	chr10_123463111_123463496	PGOHUM00000238942	+	0	0	0	0	0	0	0	0	0	0	0	0	0	0	0	0	0	0
RPL37	chr10_120842642_120842843	PGOHUM00000238937	+	0	0	0	0	0	0	0	0	0	0	0	0	0	0	0	0	0	0
RPL5	chr10_118499407_118500200	PGOHUM00000238934	+	0	0	0	0	0	0	0	0	0	0	0	0	0	0	0	0	0	0
RPL15	chr10_116650471_116651087	PGOHUM00000238929	+	0	0	0	0	0	0	0	0	0	0	0	0	0	0	0	0	0	0
RPL21	chr10_111557399_111557869	PGOHUM00000238918	+	0	0	0	0	0	0	0	0	0	0	0	0	0	0	0	0	0	0
RPL7	chr10_100797383_100798069	PGOHUM00000238904	+	0	0	0	0	0	0	0	0	0	0	0	0	0	0	0	0	0	0
RPS3A	chr10_97344345_97345123	PGOHUM00000238898	+	0	0	0	0	0	0	0	0	0	0	0	0	0	0	0	0	0	0
RPL7A	chr10_96632311_96633093	PGOHUM00000238894	+	0	0	0	0	0	0	0	0	0	0	0	0	0	0	0	0	0	0
RPS27	chr10_93294595_93294825	PGOHUM00000238887	+	0	0	0	0	0	0	0	0	0	0	0	0	0	0	0	0	0	0
RPS3A	chr10_86310179_86310996	PGOHUM00000238864	+	0	0	0	0	0	0	0	0	0	0	0	0	0	0	0	0	0	0
RPS12	chr10_80973841_80974115	PGOHUM00000238852	+	0	0	0	0	0	0	0	0	0	0	0	0	0	0	0	0	0	0
RPSA	chr10_75801299_75802177	PGOHUM00000238843	+	0	0	0	0	0	0	0	0	0	0	0	0	0	0	0	0	0	0
RPL5	chr10_71208724_71209600	PGOHUM00000238831	+	0	0	0	0	0	0	0	0	0	0	0	0	0	0	0	0	0	0
RPL12	chr10_69304184_69304654	PGOHUM00000238824	+	0	0	0	0	0	0	0	0	0	0	0	0	0	0	0	0	0	0
RPL21	chr10_69223536_69224011	PGOHUM00000238822	+	0	0	0	0	0	0	0	0	0	0	0	0	0	0	0	0	0	0
RPL35A	chr10_51009444_51009773	PGOHUM00000238788	+	0	0	0	0	0	0	0	0	0	0	0	0	0	0	0	0	0	0
RPL35A	chr10_50787665_50787994	PGOHUM00000238787	+	0	0	0	0	0	0	0	0	0	0	0	0	0	0	0	0	0	0
RPS6	chr10_49170772_49171463	PGOHUM00000238783	+	0	0	0	0	0	0	0	0	0	0	0	0	0	0	0	0	0	0
RPL7	chr10_36026226_36026970	PGOHUM00000238723	+	0	0	0	0	0	0	0	0	0	0	0	0	0	0	0	0	0	0
RPL29	chr10_22492027_22492194	PGOHUM00000238695	+	0	0	0	0	0	0	0	0	0	0	0	0	0	0	0	0	0	0
RPL21	chr10_7236088_7236204	PGOHUM00000238669	+	0	0	0	0	0	0	0	0	0	0	0	0	0	0	0	0	0	0
RPL5	chr10_134808094_134808798	PGOHUM00000238654	-	0	0	0	0	0	0	0	0	0	0	0	0	0	0	0	0	0	0
RPL19	chr10_122882597_122883227	PGOHUM00000238642	-	0	0	0	0	0	0	0	0	0	0	0	0	0	0	0	0	0	0
RPL3	chr10_121819482_121819661	PGOHUM00000238641	-	0	0	0	0	0	0	0	0	0	0	0	0	0	0	0	0	0	0
RPL17	chr10_120621554_120622104	PGOHUM00000238634	-	0	0	0	0	0	0	0	0	0	0	0	0	0	0	0	0	0	0
RPL12	chr10_118945678_118946144	PGOHUM00000238633	-	0	0	0	0	0	0	0	0	0	0	0	0	0	0	0	0	0	0
RPL13A	chr10_112686373_112686981	PGOHUM00000238624	-	0	0	0	0	0	0	0	0	0	0	0	0	0	0	0	0	0	0
RPL17	chr10_95033754_95034305	PGOHUM00000238589	-	0	0	0	0	0	0	0	0	0	0	0	0	0	0	0	0	0	0
RPL11	chr10_94346589_94347027	PGOHUM00000238584	-	0	0	0	0	0	0	0	0	0	0	0	0	0	0	0	0	0	0
RPL7	chr10_90367963_90368666	PGOHUM00000238576	-	0	0	0	0	0	0	0	0	0	0	0	0	0	0	0	0	0	0
RPL7A	chr10_88380565_88381344	PGOHUM00000238570	-	0	0	0	0	0	0	0	0	0	0	0	0	0	0	0	0	0	0
RPS7	chr10_82466222_82466804	PGOHUM00000238563	-	0	0	0	0	0	0	0	0	0	0	0	0	0	0	0	0	0	0
RPS12	chr10_81965590_81965864	PGOHUM00000238561	-	0	0	0	0	0	0	0	0	0	0	0	0	0	0	0	0	0	0
RPL39	chr10_76699156_76699309	PGOHUM00000238541	-	0	0	0	0	0	0	0	0	0	0	0	0	0	0	0	0	0	0
RPS15A	chr10_70730194_70730579	PGOHUM00000238515	-	0	0	0	0	0	0	0	0	0	0	0	0	0	0	0	0	0	0
RPL7A	chr10_65332213_65333011	PGOHUM00000238502	-	0	0	0	0	0	0	0	0	0	0	0	0	0	0	0	0	0	0
RPLP1	chr10_60518465_60518790	PGOHUM00000238496	-	0	0	0	0	0	0	0	0	0	0	0	0	0	0	0	0	0	0
RPL35A	chr10_51324984_51325313	PGOHUM00000238485	-	0	0	0	0	0	0	0	0	0	0	0	0	0	0	0	0	0	0
RPL9	chr10_44230039_44230607	PGOHUM00000238440	-	0	0	0	0	0	0	0	0	0	0	0	0	0	0	0	0	0	0
RPL7A	chr10_33386546_33387343	PGOHUM00000238400	-	0	0	0	0	0	0	0	0	0	0	0	0	0	0	0	0	0	0
RPS24	chr10_32560792_32561178	PGOHUM00000238397	-	0	0	0	0	0	0	0	0	0	0	0	0	0	0	0	0	0	0
RPS4X	chr10_32431456_32432227	PGOHUM00000238394	-	0	0	0	0	0	0	0	0	0	0	0	0	0	0	0	0	0	0
RPSA	chr10_14805270_14806060	PGOHUM00000238358	-	0	0	0	0	0	0	0	0	0	0	0	0	0	0	0	0	0	0
RPL5	chr10_13139904_13140682	PGOHUM00000238350	-	0	0	0	0	0	0	0	0	0	0	0	0	0	0	0	0	0	0
RPL32	chr10_6153486_6153890	PGOHUM00000238341	-	0	0	0	0	0	0	0	0	0	0	0	0	0	0	0	0	0	0
RPS20	chr3_188100681_188101037	PGOHUM00000238297	+	0	0	0	0	0	0	0	0	0	0	0	0	0	0	0	0	0	0
RPSA	chr3_185088037_185088928	PGOHUM00000238285	+	0	0	0	0	0	0	0	0	0	0	0	0	0	0	0	0	0	0
RPL21	chr3_155224314_155224774	PGOHUM00000238236	+	0	0	0	0	0	0	0	0	0	0	0	0	0	0	0	0	0	0
RPL6	chr3_143782821_143783510	PGOHUM00000238219	+	0	0	0	0	0	0	0	0	0	0	0	0	0	0	0	0	0	0
RPS3A	chr3_126996639_126997413	PGOHUM00000238166	+	0	0	0	0	0	0	0	0	0	0	0	0	0	0	0	0	0	0
RPL7A	chr3_122695647_122696442	PGOHUM00000238152	+	0	0	0	0	0	0	0	0	0	0	0	0	0	0	0	0	0	0
RPL19	chr3_99821599_99822146	PGOHUM00000238112	+	0	0	0	0	0	0	0	0	0	0	0	0	0	0	0	0	0	0
RPL18A	chr3_97820841_97821362	PGOHUM00000238100	+	0	0	0	0	0	0	0	0	0	0	0	0	0	0	0	0	0	0
RPL6	chr3_82332485_82332970	PGOHUM00000238087	+	0	0	0	0	0	0	0	0	0	0	0	0	0	0	0	0	0	0
RPS12	chr3_78890818_78891209	PGOHUM00000238081	+	0	0	0	0	0	0	0	0	0	0	0	0	0	0	0	0	0	0
RPL21	chr3_66770263_66770656	PGOHUM00000238052	+	0	0	0	0	0	0	0	0	0	0	0	0	0	0	0	0	0	0
RPS10	chr3_62887086_62887564	PGOHUM00000238047	+	0	0	0	0	0	0	0	0	0	0	0	0	0	0	0	0	0	0
RPL19	chr3_57143204_57143788	PGOHUM00000238043	+	0	0	0	0	0	0	0	0	0	0	0	0	0	0	0	0	0	0
RPS15	chr3_54635282_54635713	PGOHUM00000238042	+	0	0	0	0	0	0	0	0	0	0	0	0	0	0	0	0	0	0
RPL35A	chr3_42486136_42486375	PGOHUM00000238010	+	0	0	0	0	0	0	0	0	0	0	0	0	0	0	0	0	0	0
RPSA	chr3_32207243_32208120	PGOHUM00000237981	+	0	0	0	0	0	0	0	0	0	0	0	0	0	0	0	0	0	0
RPL32	chr3_25765983_25766388	PGOHUM00000237965	+	0	0	0	0	0	0	0	0	0	0	0	0	0	0	0	0	0	0
RPL24	chr3_23150869_23151184	PGOHUM00000237960	+	0	0	0	0	0	0	0	0	0	0	0	0	0	0	0	0	0	0
RPL39	chr3_20028948_20029099	PGOHUM00000237956	+	0	0	0	0	0	0	0	0	0	0	0	0	0	0	0	0	0	0
RPS3A	chr3_15157891_15158668	PGOHUM00000237950	+	0	0	0	0	0	0	0	0	0	0	0	0	0	0	0	0	0	0
RPL21	chr3_1922335_1922809	PGOHUM00000237923	+	0	0	0	0	0	0	0	0	0	0	0	0	0	0	0	0	0	0
RPL29	chr3_188122772_188123236	PGOHUM00000237898	-	0	0	0	0	0	0	0	0	0	0	0	0	0	0	0	0	0	0
RPLP1	chr3_186476998_186477191	PGOHUM00000237896	-	0	0	0	0	0	0	0	0	0	0	0	0	0	0	0	0	0	0
RPL28	chr3_171854424_171854742	PGOHUM00000237859	-	0	0	0	0	0	0	0	0	0	0	0	0	0	0	0	0	0	0
RPL15	chr3_159476298_159476904	PGOHUM00000237838	-	0	0	0	0	0	0	0	0	0	0	0	0	0	0	0	0	0	0
RPL9	chr3_155877074_155877615	PGOHUM00000237827	-	0	0	0	0	0	0	0	0	0	0	0	0	0	0	0	0	0	0
RPL32	chr3_150633520_150633917	PGOHUM00000237814	-	0	0	0	0	0	0	0	0	0	0	0	0	0	0	0	0	0	0
RPS25	chr3_150557649_150558022	PGOHUM00000237813	-	0	0	0	0	0	0	0	0	0	0	0	0	0	0	0	0	0	0
RPL38	chr3_149896472_149896681	PGOHUM00000237808	-	0	0	0	0	0	0	0	0	0	0	0	0	0	0	0	0	0	0
RPL21	chr3_147024737_147025216	PGOHUM00000237803	-	0	0	0	0	0	0	0	0	0	0	0	0	0	0	0	0	0	0
RPL31	chr3_137407091_137407447	PGOHUM00000237781	-	0	0	0	0	0	0	0	0	0	0	0	0	0	0	0	0	0	0
RPS24	chr3_126989433_126989783	PGOHUM00000237748	-	0	0	0	0	0	0	0	0	0	0	0	0	0	0	0	0	0	0
RPL7	chr3_125353506_125354083	PGOHUM00000237742	-	0	0	0	0	0	0	0	0	0	0	0	0	0	0	0	0	0	0
RPS10	chr3_115051816_115052268	PGOHUM00000237728	-	0	0	0	0	0	0	0	0	0	0	0	0	0	0	0	0	0	0
RPSA	chr3_111883826_111884691	PGOHUM00000237718	-	0	0	0	0	0	0	0	0	0	0	0	0	0	0	0	0	0	0
RPL7A	chr3_82451057_82451655	PGOHUM00000237669	-	0	0	0	0	0	0	0	0	0	0	0	0	0	0	0	0	0	0
RPS3A	chr3_75673993_75674770	PGOHUM00000237660	-	0	0	0	0	0	0	0	0	0	0	0	0	0	0	0	0	0	0
RPLP0	chr3_68765569_68766198	PGOHUM00000237644	-	0	0	0	0	0	0	0	0	0	0	0	0	0	0	0	0	0	0
RPS25	chr3_53483774_53484153	PGOHUM00000237631	-	0	0	0	0	0	0	0	0	0	0	0	0	0	0	0	0	0	0
RPL17	chr3_48137163_48137709	PGOHUM00000237618	-	0	0	0	0	0	0	0	0	0	0	0	0	0	0	0	0	0	0
RPS24	chr3_45176277_45176671	PGOHUM00000237609	-	0	0	0	0	0	0	0	0	0	0	0	0	0	0	0	0	0	0
RPL5	chr3_40603033_40603923	PGOHUM00000237595	-	0	0	0	0	0	0	0	0	0	0	0	0	0	0	0	0	0	0
RPL29	chr3_37033018_37033482	PGOHUM00000237586	-	0	0	0	0	0	0	0	0	0	0	0	0	0	0	0	0	0	0
RPL30	chr3_32651714_32652050	PGOHUM00000237575	-	0	0	0	0	0	0	0	0	0	0	0	0	0	0	0	0	0	0
RPS27	chr3_27640700_27640951	PGOHUM00000237562	-	0	0	0	0	0	0	0	0	0	0	0	0	0	0	0	0	0	0
RPS24	chr3_15148353_15148714	PGOHUM00000237543	-	0	0	0	0	0	0	0	0	0	0	0	0	0	0	0	0	0	0
RPL39	chr3_13069470_13069622	PGOHUM00000237539	-	0	0	0	0	0	0	0	0	0	0	0	0	0	0	0	0	0	0
RPS8	chr3_325400_326002	PGOHUM00000237517	-	0	0	0	0	0	0	0	0	0	0	0	0	0	0	0	0	0	0
RPL12	chr17_76564857_76565340	PGOHUM00000237514	+	0	0	0	0	0	0	0	0	0	0	0	0	0	0	0	0	0	0
RPL32	chr17_76130598_76131000	PGOHUM00000237513	+	0	0	0	0	0	0	0	0	0	0	0	0	0	0	0	0	0	0
RPL32	chr17_68134965_68135358	PGOHUM00000237503	+	0	0	0	0	0	0	0	0	0	0	0	0	0	0	0	0	0	0
RPL17	chr17_63211331_63211868	PGOHUM00000237490	+	0	0	0	0	0	0	0	0	0	0	0	0	0	0	0	0	0	0
RPLP2	chr17_57812762_57813102	PGOHUM00000237467	+	0	0	0	0	0	0	0	0	0	0	0	0	0	0	0	0	0	0
RPL39	chr17_52005400_52005552	PGOHUM00000237442	+	0	0	0	0	0	0	0	0	0	0	0	0	0	0	0	0	0	0
RPL5	chr17_46280311_46281056	PGOHUM00000237433	+	0	0	0	0	0	0	0	0	0	0	0	0	0	0	0	0	0	0
RPL7	chr17_40029985_40030238	PGOHUM00000237407	+	0	0	0	0	0	0	0	0	0	0	0	0	0	0	0	0	0	0
RPL29	chr17_38909092_38909556	PGOHUM00000237405	+	0	0	0	0	0	0	0	0	0	0	0	0	0	0	0	0	0	0
RPS20	chr17_34265093_34265446	PGOHUM00000237381	+	0	0	0	0	0	0	0	0	0	0	0	0	0	0	0	0	0	0
RPL39	chr17_30917649_30917801	PGOHUM00000237367	+	0	0	0	0	0	0	0	0	0	0	0	0	0	0	0	0	0	0
RPS16	chr17_22631635_22632062	PGOHUM00000237327	+	0	0	0	0	0	0	0	0	0	0	0	0	0	0	0	0	0	0
RPL34	chr17_22625260_22625630	PGOHUM00000237326	+	0	0	0	0	0	0	0	0	0	0	0	0	0	0	0	0	0	0
RPL21	chr17_21348477_21348975	PGOHUM00000237302	+	0	0	0	0	0	0	0	0	0	0	0	0	0	0	0	0	0	0
RPS27A	chr17_10102804_10103271	PGOHUM00000237222	+	0	0	0	0	0	0	0	0	0	0	0	0	0	0	0	0	0	0
RPL21	chr17_3515263_3515742	PGOHUM00000237200	+	0	0	0	0	0	0	0	0	0	0	0	0	0	0	0	0	0	0
RPL31	chr17_76190947_76191321	PGOHUM00000237187	-	0	0	0	0	0	0	0	0	0	0	0	0	0	0	0	0	0	0
RPL31	chr17_59739416_59739782	PGOHUM00000237147	-	0	0	0	0	0	0	0	0	0	0	0	0	0	0	0	0	0	0
RPL29	chr17_58409587_58409934	PGOHUM00000237140	-	0	0	0	0	0	0	0	0	0	0	0	0	0	0	0	0	0	0
RPS10	chr17_57947456_57947860	PGOHUM00000237138	-	0	0	0	0	0	0	0	0	0	0	0	0	0	0	0	0	0	0
RPL12	chr17_55865869_55866355	PGOHUM00000237126	-	0	0	0	0	0	0	0	0	0	0	0	0	0	0	0	0	0	0
RPS2	chr17_49189352_49190238	PGOHUM00000237110	-	0	0	0	0	0	0	0	0	0	0	0	0	0	0	0	0	0	0
RPL7	chr17_46934851_46935623	PGOHUM00000237108	-	0	0	0	0	0	0	0	0	0	0	0	0	0	0	0	0	0	0
RPS10	chr17_44580703_44581147	PGOHUM00000237103	-	0	0	0	0	0	0	0	0	0	0	0	0	0	0	0	0	0	0
RPL9	chr17_44122842_44122985	PGOHUM00000237100	-	0	0	0	0	0	0	0	0	0	0	0	0	0	0	0	0	0	0
RPS7	chr17_42154135_42154717	PGOHUM00000237095	-	0	0	0	0	0	0	0	0	0	0	0	0	0	0	0	0	0	0
RPL39	chr17_35249151_35249303	PGOHUM00000237067	-	0	0	0	0	0	0	0	0	0	0	0	0	0	0	0	0	0	0
RPL36	chr17_34406107_34406403	PGOHUM00000237063	-	0	0	0	0	0	0	0	0	0	0	0	0	0	0	0	0	0	0
RPL39	chr9_134827719_134827872	PGOHUM00000236781	+	0	0	0	0	0	0	0	0	0	0	0	0	0	0	0	0	0	0
RPL19	chr9_132517007_132517588	PGOHUM00000236779	+	0	0	0	0	0	0	0	0	0	0	0	0	0	0	0	0	0	0
RPS16	chr9_109336492_109336792	PGOHUM00000236752	+	0	0	0	0	0	0	0	0	0	0	0	0	0	0	0	0	0	0
RPL21	chr9_93808165_93808644	PGOHUM00000236697	+	0	0	0	0	0	0	0	0	0	0	0	0	0	0	0	0	0	0
RPSA	chr9_90129189_90130072	PGOHUM00000236688	+	0	0	0	0	0	0	0	0	0	0	0	0	0	0	0	0	0	0
RPS10	chr9_89821035_89821489	PGOHUM00000236686	+	0	0	0	0	0	0	0	0	0	0	0	0	0	0	0	0	0	0
RPL10	chr9_85006688_85006857	PGOHUM00000236665	+	0	0	0	0	0	0	0	0	0	0	0	0	0	0	0	0	0	0
RPS2	chr9_83935487_83936364	PGOHUM00000236663	+	0	0	0	0	0	0	0	0	0	0	0	0	0	0	0	0	0	0
RPS20	chr9_83215014_83215368	PGOHUM00000236657	+	0	0	0	0	0	0	0	0	0	0	0	0	0	0	0	0	0	0
RPSA	chr9_76609213_76609506	PGOHUM00000236643	+	0	0	0	0	0	0	0	0	0	0	0	0	0	0	0	0	0	0
RPS12	chr9_74275110_74275809	PGOHUM00000236639	+	0	0	0	0	0	0	0	0	0	0	0	0	0	0	0	0	0	0
RPL35A	chr9_73394337_73394666	PGOHUM00000236636	+	0	0	0	0	0	0	0	0	0	0	0	0	0	0	0	0	0	0
RPL10	chr9_67454498_67454802	PGOHUM00000236597	+	0	0	0	0	0	0	0	0	0	0	0	0	0	0	0	0	0	0
RPL7A	chr9_46417621_46418194	PGOHUM00000236561	+	0	0	0	0	0	0	0	0	0	0	0	0	0	0	0	0	0	0
RPL7A	chr9_45839225_45839798	PGOHUM00000236553	+	0	0	0	0	0	0	0	0	0	0	0	0	0	0	0	0	0	0
RPL7A	chr9_45452979_45453552	PGOHUM00000236550	+	0	0	0	0	0	0	0	0	0	0	0	0	0	0	0	0	0	0
RPL10	chr9_42027609_42027913	PGOHUM00000236491	+	0	0	0	0	0	0	0	0	0	0	0	0	0	0	0	0	0	0
RPL32	chr9_37036832_37037236	PGOHUM00000236454	+	0	0	0	0	0	0	0	0	0	0	0	0	0	0	0	0	0	0
RPL7A	chr9_20522553_20523043	PGOHUM00000236402	+	0	0	0	0	0	0	0	0	0	0	0	0	0	0	0	0	0	0
RPL7	chr9_15351402_15352134	PGOHUM00000236394	+	0	0	0	0	0	0	0	0	0	0	0	0	0	0	0	0	0	0
RPS3A	chr9_10767387_10767527	PGOHUM00000236386	+	0	0	0	0	0	0	0	0	0	0	0	0	0	0	0	0	0	0
RPS12	chr9_10522151_10522410	PGOHUM00000236385	+	0	0	0	0	0	0	0	0	0	0	0	0	0	0	0	0	0	0
RPL18A	chr9_8703311_8703838	PGOHUM00000236383	+	0	0	0	0	0	0	0	0	0	0	0	0	0	0	0	0	0	0
RPL35A	chr9_119487357_119487684	PGOHUM00000236320	-	0	0	0	0	0	0	0	0	0	0	0	0	0	0	0	0	0	0
RPL10	chr9_118982805_118983119	PGOHUM00000236319	-	0	0	0	0	0	0	0	0	0	0	0	0	0	0	0	0	0	0
RPL7	chr9_116498021_116498425	PGOHUM00000236315	-	0	0	0	0	0	0	0	0	0	0	0	0	0	0	0	0	0	0
RPS21	chr9_112529553_112529780	PGOHUM00000236308	-	0	0	0	0	0	0	0	0	0	0	0	0	0	0	0	0	0	0
RPL21	chr9_111826985_111827459	PGOHUM00000236307	-	0	0	0	0	0	0	0	0	0	0	0	0	0	0	0	0	0	0
RPS6	chr9_88179704_88180441	PGOHUM00000236235	-	0	0	0	0	0	0	0	0	0	0	0	0	0	0	0	0	0	0
RPL21	chr9_79984953_79985429	PGOHUM00000236220	-	0	0	0	0	0	0	0	0	0	0	0	0	0	0	0	0	0	0
RPS27A	chr9_74545891_74546340	PGOHUM00000236210	-	0	0	0	0	0	0	0	0	0	0	0	0	0	0	0	0	0	0
RPS20	chr9_74460574_74460928	PGOHUM00000236209	-	0	0	0	0	0	0	0	0	0	0	0	0	0	0	0	0	0	0
RPL7A	chr9_67666809_67667382	PGOHUM00000236167	-	0	0	0	0	0	0	0	0	0	0	0	0	0	0	0	0	0	0
RPL10	chr9_46509133_46509437	PGOHUM00000236143	-	0	0	0	0	0	0	0	0	0	0	0	0	0	0	0	0	0	0
RPL10	chr9_45932422_45932726	PGOHUM00000236135	-	0	0	0	0	0	0	0	0	0	0	0	0	0	0	0	0	0	0
RPL10	chr9_45546237_45546541	PGOHUM00000236128	-	0	0	0	0	0	0	0	0	0	0	0	0	0	0	0	0	0	0
RPL7A	chr9_42118840_42119413	PGOHUM00000236073	-	0	0	0	0	0	0	0	0	0	0	0	0	0	0	0	0	0	0
RPL4	chr9_7467043_7468320	PGOHUM00000235960	-	0	0	0	0	0	0	0	0	0	0	0	0	0	0	0	0	0	0
RPS27A	chr9_1154569_1154867	PGOHUM00000235943	-	0	0	0	0	0	0	0	0	0	0	0	0	0	0	0	0	0	0
RPL13	chr5_180424698_180425283	PGOHUM00000235872	+	0	0	0	0	0	0	0	0	0	0	0	0	0	0	0	0	0	0
RPS20	chr5_176705685_176706026	PGOHUM00000235852	+	0	0	0	0	0	0	0	0	0	0	0	0	0	0	0	0	0	0
RPL10	chr5_170725908_170726222	PGOHUM00000235833	+	0	0	0	0	0	0	0	0	0	0	0	0	0	0	0	0	0	0
RPL26	chr5_156782028_156782456	PGOHUM00000235821	+	0	0	0	0	0	0	0	0	0	0	0	0	0	0	0	0	0	0
RPL35A	chr5_145498517_145498761	PGOHUM00000235806	+	0	0	0	0	0	0	0	0	0	0	0	0	0	0	0	0	0	0
RPL35A	chr5_145497890_145498134	PGOHUM00000235805	+	0	0	0	0	0	0	0	0	0	0	0	0	0	0	0	0	0	0
RPS12	chr5_141926449_141926831	PGOHUM00000235799	+	0	0	0	0	0	0	0	0	0	0	0	0	0	0	0	0	0	0
RPL10A	chr5_137983934_137984549	PGOHUM00000235771	+	0	0	0	0	0	0	0	0	0	0	0	0	0	0	0	0	0	0
RPS10	chr5_133786428_133786883	PGOHUM00000235763	+	0	0	0	0	0	0	0	0	0	0	0	0	0	0	0	0	0	0
RPL11	chr5_130353495_130354017	PGOHUM00000235754	+	0	0	0	0	0	0	0	0	0	0	0	0	0	0	0	0	0	0
RPL18	chr5_120979841_120980405	PGOHUM00000235743	+	0	0	0	0	0	0	0	0	0	0	0	0	0	0	0	0	0	0
RPS20	chr5_107957209_107957564	PGOHUM00000235725	+	0	0	0	0	0	0	0	0	0	0	0	0	0	0	0	0	0	0
RPL5	chr5_84796009_84796885	PGOHUM00000235683	+	0	0	0	0	0	0	0	0	0	0	0	0	0	0	0	0	0	0
RPL13	chr5_82532804_82533336	PGOHUM00000235681	+	0	0	0	0	0	0	0	0	0	0	0	0	0	0	0	0	0	0
RPL5	chr5_82109372_82110165	PGOHUM00000235678	+	0	0	0	0	0	0	0	0	0	0	0	0	0	0	0	0	0	0
RPL7	chr5_79831920_79832584	PGOHUM00000235677	+	0	0	0	0	0	0	0	0	0	0	0	0	0	0	0	0	0	0
RPL39	chr5_79647246_79647398	PGOHUM00000235676	+	0	0	0	0	0	0	0	0	0	0	0	0	0	0	0	0	0	0
RPL7A	chr5_78860881_78861669	PGOHUM00000235673	+	0	0	0	0	0	0	0	0	0	0	0	0	0	0	0	0	0	0
RPL29	chr5_78842013_78842473	PGOHUM00000235672	+	0	0	0	0	0	0	0	0	0	0	0	0	0	0	0	0	0	0
RPL7	chr5_76913954_76914700	PGOHUM00000235666	+	0	0	0	0	0	0	0	0	0	0	0	0	0	0	0	0	0	0
RPS2	chr5_76876977_76877844	PGOHUM00000235665	+	0	0	0	0	0	0	0	0	0	0	0	0	0	0	0	0	0	0
RPL39	chr5_74263206_74263395	PGOHUM00000235654	+	0	0	0	0	0	0	0	0	0	0	0	0	0	0	0	0	0	0
RPS27	chr5_68801466_68801716	PGOHUM00000235619	+	0	0	0	0	0	0	0	0	0	0	0	0	0	0	0	0	0	0
RPL21	chr5_66940238_66940711	PGOHUM00000235613	+	0	0	0	0	0	0	0	0	0	0	0	0	0	0	0	0	0	0
RPS2	chr5_64746936_64747799	PGOHUM00000235608	+	0	0	0	0	0	0	0	0	0	0	0	0	0	0	0	0	0	0
RPL5	chr5_58154087_58154824	PGOHUM00000235600	+	0	0	0	0	0	0	0	0	0	0	0	0	0	0	0	0	0	0
RPL17	chr5_55468563_55469112	PGOHUM00000235593	+	0	0	0	0	0	0	0	0	0	0	0	0	0	0	0	0	0	0
RPL37	chr5_53731038_53731232	PGOHUM00000235589	+	0	0	0	0	0	0	0	0	0	0	0	0	0	0	0	0	0	0
RPS19	chr5_52745430_52745844	PGOHUM00000235587	+	0	0	0	0	0	0	0	0	0	0	0	0	0	0	0	0	0	0
RPS10	chr5_50606844_50607283	PGOHUM00000235581	+	0	0	0	0	0	0	0	0	0	0	0	0	0	0	0	0	0	0
RPLP1	chr5_50235219_50235334	PGOHUM00000235580	+	0	0	0	0	0	0	0	0	0	0	0	0	0	0	0	0	0	0
RPS2	chr5_41930786_41931527	PGOHUM00000235569	+	0	0	0	0	0	0	0	0	0	0	0	0	0	0	0	0	0	0
RPS4X	chr5_37120915_37121708	PGOHUM00000235562	+	0	0	0	0	0	0	0	0	0	0	0	0	0	0	0	0	0	0
RPL39	chr5_36624362_36624517	PGOHUM00000235560	+	0	0	0	0	0	0	0	0	0	0	0	0	0	0	0	0	0	0
RPL19	chr5_31089430_31090018	PGOHUM00000235543	+	0	0	0	0	0	0	0	0	0	0	0	0	0	0	0	0	0	0
RPL32	chr5_19076902_19077234	PGOHUM00000235524	+	0	0	0	0	0	0	0	0	0	0	0	0	0	0	0	0	0	0
RPL19	chr5_170704653_170705239	PGOHUM00000235452	-	0	0	0	0	0	0	0	0	0	0	0	0	0	0	0	0	0	0
RPL7	chr5_165388153_165388888	PGOHUM00000235449	-	0	0	0	0	0	0	0	0	0	0	0	0	0	0	0	0	0	0
RPLP2	chr5_157290810_157291149	PGOHUM00000235438	-	0	0	0	0	0	0	0	0	0	0	0	0	0	0	0	0	0	0
RPL6	chr5_154470940_154472077	PGOHUM00000235432	-	0	0	0	0	0	0	0	0	0	0	0	0	0	0	0	0	0	0
RPL6	chr5_132535815_132536633	PGOHUM00000235397	-	0	0	0	0	0	0	0	0	0	0	0	0	0	0	0	0	0	0
RPSA	chr5_125330406_125331094	PGOHUM00000235384	-	0	0	0	0	0	0	0	0	0	0	0	0	0	0	0	0	0	0
RPL35A	chr5_116664702_116665037	PGOHUM00000235365	-	0	0	0	0	0	0	0	0	0	0	0	0	0	0	0	0	0	0
RPL10A	chr5_86215805_86216454	PGOHUM00000235307	-	0	0	0	0	0	0	0	0	0	0	0	0	0	0	0	0	0	0
RPL14	chr5_84542027_84542467	PGOHUM00000235305	-	0	0	0	0	0	0	0	0	0	0	0	0	0	0	0	0	0	0
RPL13A	chr5_83077963_83078564	PGOHUM00000235301	-	0	0	0	0	0	0	0	0	0	0	0	0	0	0	0	0	0	0
RPS27A	chr5_79830108_79830547	PGOHUM00000235294	-	0	0	0	0	0	0	0	0	0	0	0	0	0	0	0	0	0	0
RPL10	chr5_79181131_79181425	PGOHUM00000235288	-	0	0	0	0	0	0	0	0	0	0	0	0	0	0	0	0	0	0
RPL27A	chr5_74321773_74322218	PGOHUM00000235276	-	0	0	0	0	0	0	0	0	0	0	0	0	0	0	0	0	0	0
RPS3	chr5_72483999_72484521	PGOHUM00000235273	-	0	0	0	0	0	0	0	0	0	0	0	0	0	0	0	0	0	0
RPL26	chr5_55836222_55836656	PGOHUM00000235228	-	0	0	0	0	0	0	0	0	0	0	0	0	0	0	0	0	0	0
RPL29	chr5_43702627_43703091	PGOHUM00000235216	-	0	0	0	0	0	0	0	0	0	0	0	0	0	0	0	0	0	0
RPL29	chr5_13691027_13691488	PGOHUM00000235125	-	0	0	0	0	0	0	0	0	0	0	0	0	0	0	0	0	0	0
RPS23	chr5_13303350_13303774	PGOHUM00000235123	-	0	0	0	0	0	0	0	0	0	0	0	0	0	0	0	0	0	0
RPL10A	chr18_63193343_63193519	PGOHUM00000235091	+	0	0	0	0	0	0	0	0	0	0	0	0	0	0	0	0	0	0
RPL17	chr18_58233889_58234440	PGOHUM00000235083	+	0	0	0	0	0	0	0	0	0	0	0	0	0	0	0	0	0	0
RPS3A	chr18_55967788_55968574	PGOHUM00000235078	+	0	0	0	0	0	0	0	0	0	0	0	0	0	0	0	0	0	0
RPLP0	chr18_55642237_55643473	PGOHUM00000235075	+	0	0	0	0	0	0	0	0	0	0	0	0	0	0	0	0	0	0
RPL17	chr18_46603945_46604472	PGOHUM00000235062	+	0	0	0	0	0	0	0	0	0	0	0	0	0	0	0	0	0	0
RPLP0	chr18_46238255_46239160	PGOHUM00000235059	+	0	0	0	0	0	0	0	0	0	0	0	0	0	0	0	0	0	0
RPS21	chr18_42556936_42557216	PGOHUM00000235050	+	0	0	0	0	0	0	0	0	0	0	0	0	0	0	0	0	0	0
RPS24	chr18_41622481_41622630	PGOHUM00000235048	+	0	0	0	0	0	0	0	0	0	0	0	0	0	0	0	0	0	0
RPL12	chr18_33506656_33507134	PGOHUM00000235043	+	0	0	0	0	0	0	0	0	0	0	0	0	0	0	0	0	0	0
RPS20	chr18_11918835_11919034	PGOHUM00000234997	+	0	0	0	0	0	0	0	0	0	0	0	0	0	0	0	0	0	0
RPS4X	chr18_9010027_9010762	PGOHUM00000234984	+	0	0	0	0	0	0	0	0	0	0	0	0	0	0	0	0	0	0
RPS3	chr18_72600632_72600810	PGOHUM00000234961	-	0	0	0	0	0	0	0	0	0	0	0	0	0	0	0	0	0	0
RPL30	chr18_57223074_57223418	PGOHUM00000234945	-	0	0	0	0	0	0	0	0	0	0	0	0	0	0	0	0	0	0
RPL29	chr18_49385633_49386099	PGOHUM00000234936	-	0	0	0	0	0	0	0	0	0	0	0	0	0	0	0	0	0	0
RPS8	chr18_47625373_47625984	PGOHUM00000234934	-	0	0	0	0	0	0	0	0	0	0	0	0	0	0	0	0	0	0
RPL17	chr18_35977902_35978466	PGOHUM00000234922	-	0	0	0	0	0	0	0	0	0	0	0	0	0	0	0	0	0	0
RPL10A	chr18_30407948_30408461	PGOHUM00000234919	-	0	0	0	0	0	0	0	0	0	0	0	0	0	0	0	0	0	0
RPS10	chr18_19506215_19506710	PGOHUM00000234896	-	0	0	0	0	0	0	0	0	0	0	0	0	0	0	0	0	0	0
RPL21	chr18_16953144_16953620	PGOHUM00000234890	-	0	0	0	0	0	0	0	0	0	0	0	0	0	0	0	0	0	0
RPL21	chr18_3396343_3396816	PGOHUM00000234844	-	0	0	0	0	0	0	0	0	0	0	0	0	0	0	0	0	0	0
RPL10	chr18_3015067_3015385	PGOHUM00000234842	-	0	0	0	0	0	0	0	0	0	0	0	0	0	0	0	0	0	0
RPLP1	chr19_58970665_58970948	PGOHUM00000234777	+	0	0	0	0	0	0	0	0	0	0	0	0	0	0	0	0	0	0
RPL37	chr19_57338108_57338398	PGOHUM00000234748	+	0	0	0	0	0	0	0	0	0	0	0	0	0	0	0	0	0	0
RPL12	chr19_51414520_51415014	PGOHUM00000234724	+	0	0	0	0	0	0	0	0	0	0	0	0	0	0	0	0	0	0
RPL10	chr19_49960236_49960553	PGOHUM00000234720	+	0	0	0	0	0	0	0	0	0	0	0	0	0	0	0	0	0	0
RPS4X	chr19_39204404_39204637	PGOHUM00000234661	+	0	0	0	0	0	0	0	0	0	0	0	0	0	0	0	0	0	0
RPS3A	chr19_38523949_38524727	PGOHUM00000234660	+	0	0	0	0	0	0	0	0	0	0	0	0	0	0	0	0	0	0
RPL17	chr19_22104967_22105131	PGOHUM00000234615	+	0	0	0	0	0	0	0	0	0	0	0	0	0	0	0	0	0	0
RPL21	chr19_7721570_7722044	PGOHUM00000234478	+	0	0	0	0	0	0	0	0	0	0	0	0	0	0	0	0	0	0
RPL32	chr19_6023834_6024539	PGOHUM00000234470	+	0	0	0	0	0	0	0	0	0	0	0	0	0	0	0	0	0	0
RPS2	chr19_641381_642172	PGOHUM00000234463	+	0	0	0	0	0	0	0	0	0	0	0	0	0	0	0	0	0	0
RPL13	chr19_61420352_61420957	PGOHUM00000234431	-	0	0	0	0	0	0	0	0	0	0	0	0	0	0	0	0	0	0
RPL9	chr19_35139162_35139735	PGOHUM00000234279	-	0	0	0	0	0	0	0	0	0	0	0	0	0	0	0	0	0	0
RPL35A	chr19_2825946_2826590	PGOHUM00000234116	-	0	0	0	0	0	0	0	0	0	0	0	0	0	0	0	0	0	0
RPS15	chr19_1258403_1258717	PGOHUM00000234113	-	0	0	0	0	0	0	0	0	0	0	0	0	0	0	0	0	0	0
RPS24	chrY_12875910_12876153	PGOHUM00000233952	+	0	0	0	0	0	0	0	0	0	0	0	0	0	0	0	0	0	0
RPL26	chrY_5721344_5721778	PGOHUM00000233674	-	0	0	0	0	0	0	0	0	0	0	0	0	0	0	0	0	0	0
RPL32	chr7_147908426_147908825	PGOHUM00000233637	+	0	0	0	0	0	0	0	0	0	0	0	0	0	0	0	0	0	0
RPL26	chr7_143124321_143124740	PGOHUM00000233620	+	0	0	0	0	0	0	0	0	0	0	0	0	0	0	0	0	0	0
RPL17	chr7_138024265_138024807	PGOHUM00000233590	+	0	0	0	0	0	0	0	0	0	0	0	0	0	0	0	0	0	0
RPL6	chr7_137057273_137058136	PGOHUM00000233584	+	0	0	0	0	0	0	0	0	0	0	0	0	0	0	0	0	0	0
RPL18	chr7_136499332_136499899	PGOHUM00000233583	+	0	0	0	0	0	0	0	0	0	0	0	0	0	0	0	0	0	0
RPS14	chr7_131000808_131001154	PGOHUM00000233572	+	0	0	0	0	0	0	0	0	0	0	0	0	0	0	0	0	0	0
RPL29	chr7_129682978_129683263	PGOHUM00000233569	+	0	0	0	0	0	0	0	0	0	0	0	0	0	0	0	0	0	0
RPL31	chr7_121661821_121662194	PGOHUM00000233543	+	0	0	0	0	0	0	0	0	0	0	0	0	0	0	0	0	0	0
RPL7	chr7_107937859_107938653	PGOHUM00000233523	+	0	0	0	0	0	0	0	0	0	0	0	0	0	0	0	0	0	0
RPL7A	chr7_102182829_102183619	PGOHUM00000233505	+	0	0	0	0	0	0	0	0	0	0	0	0	0	0	0	0	0	0
RPS24	chr7_97375504_97375682	PGOHUM00000233487	+	0	0	0	0	0	0	0	0	0	0	0	0	0	0	0	0	0	0
RPL5	chr7_90011973_90012128	PGOHUM00000233466	+	0	0	0	0	0	0	0	0	0	0	0	0	0	0	0	0	0	0
RPL7A	chr7_72366794_72367149	PGOHUM00000233424	+	0	0	0	0	0	0	0	0	0	0	0	0	0	0	0	0	0	0
RPL7A	chr7_72366046_72366502	PGOHUM00000233423	+	0	0	0	0	0	0	0	0	0	0	0	0	0	0	0	0	0	0
RPL21	chr7_67743721_67744504	PGOHUM00000233407	+	0	0	0	0	0	0	0	0	0	0	0	0	0	0	0	0	0	0
RPL31	chr7_54691545_54691918	PGOHUM00000233236	+	0	0	0	0	0	0	0	0	0	0	0	0	0	0	0	0	0	0
RPL18A	chr7_44607156_44607611	PGOHUM00000233211	+	0	0	0	0	0	0	0	0	0	0	0	0	0	0	0	0	0	0
RPL39	chr7_36311765_36311875	PGOHUM00000233184	+	0	0	0	0	0	0	0	0	0	0	0	0	0	0	0	0	0	0
RPL7	chr7_34716915_34717613	PGOHUM00000233176	+	0	0	0	0	0	0	0	0	0	0	0	0	0	0	0	0	0	0
RPL7A	chr7_32957560_32957814	PGOHUM00000233174	+	0	0	0	0	0	0	0	0	0	0	0	0	0	0	0	0	0	0
RPL7A	chr7_26928254_26929053	PGOHUM00000233157	+	0	0	0	0	0	0	0	0	0	0	0	0	0	0	0	0	0	0
RPL23	chr7_20833470_20833890	PGOHUM00000233144	+	0	0	0	0	0	0	0	0	0	0	0	0	0	0	0	0	0	0
RPL26	chr7_13878006_13878370	PGOHUM00000233135	+	0	0	0	0	0	0	0	0	0	0	0	0	0	0	0	0	0	0
RPL9	chr7_8944951_8945507	PGOHUM00000233121	+	0	0	0	0	0	0	0	0	0	0	0	0	0	0	0	0	0	0
RPS20	chr7_151918608_151918959	PGOHUM00000233084	-	0	0	0	0	0	0	0	0	0	0	0	0	0	0	0	0	0	0
RPL7	chr7_144368023_144368970	PGOHUM00000233065	-	0	0	0	0	0	0	0	0	0	0	0	0	0	0	0	0	0	0
RPL26	chr7_142939964_142940383	PGOHUM00000233052	-	0	0	0	0	0	0	0	0	0	0	0	0	0	0	0	0	0	0
RPL21	chr7_137981395_137981733	PGOHUM00000233011	-	0	0	0	0	0	0	0	0	0	0	0	0	0	0	0	0	0	0
RPS15A	chr7_131037565_131037950	PGOHUM00000232996	-	0	0	0	0	0	0	0	0	0	0	0	0	0	0	0	0	0	0
RPS10	chr7_127997573_127997978	PGOHUM00000232984	-	0	0	0	0	0	0	0	0	0	0	0	0	0	0	0	0	0	0
RPL31	chr7_124727797_124728168	PGOHUM00000232981	-	0	0	0	0	0	0	0	0	0	0	0	0	0	0	0	0	0	0
RPL18	chr7_120868127_120868554	PGOHUM00000232976	-	0	0	0	0	0	0	0	0	0	0	0	0	0	0	0	0	0	0
RPL3	chr7_109425730_109426908	PGOHUM00000232961	-	0	0	0	0	0	0	0	0	0	0	0	0	0	0	0	0	0	0
RPL19	chr7_102569035_102569622	PGOHUM00000232952	-	0	0	0	0	0	0	0	0	0	0	0	0	0	0	0	0	0	0
RPSA	chr7_100633615_100634493	PGOHUM00000232941	-	0	0	0	0	0	0	0	0	0	0	0	0	0	0	0	0	0	0
RPS3A	chr7_97365591_97366368	PGOHUM00000232922	-	0	0	0	0	0	0	0	0	0	0	0	0	0	0	0	0	0	0
RPL7A	chr7_96667960_96668672	PGOHUM00000232921	-	0	0	0	0	0	0	0	0	0	0	0	0	0	0	0	0	0	0
RPS3A	chr7_94162276_94163065	PGOHUM00000232918	-	0	0	0	0	0	0	0	0	0	0	0	0	0	0	0	0	0	0
RPL7	chr7_83995372_83996091	PGOHUM00000232905	-	0	0	0	0	0	0	0	0	0	0	0	0	0	0	0	0	0	0
RPL7A	chr7_76582655_76583445	PGOHUM00000232896	-	0	0	0	0	0	0	0	0	0	0	0	0	0	0	0	0	0	0
RPL29	chr7_66410589_66410773	PGOHUM00000232857	-	0	0	0	0	0	0	0	0	0	0	0	0	0	0	0	0	0	0
RPL35	chr7_65709163_65709528	PGOHUM00000232852	-	0	0	0	0	0	0	0	0	0	0	0	0	0	0	0	0	0	0
RPL6	chr7_63239354_63240214	PGOHUM00000232819	-	0	0	0	0	0	0	0	0	0	0	0	0	0	0	0	0	0	0
RPL39	chr7_50878772_50878971	PGOHUM00000232687	-	0	0	0	0	0	0	0	0	0	0	0	0	0	0	0	0	0	0
RPS2	chr7_28621239_28622006	PGOHUM00000232631	-	0	0	0	0	0	0	0	0	0	0	0	0	0	0	0	0	0	0
RPL35	chr7_27275497_27275855	PGOHUM00000232626	-	0	0	0	0	0	0	0	0	0	0	0	0	0	0	0	0	0	0
RPL7A	chr7_25218302_25219107	PGOHUM00000232621	-	0	0	0	0	0	0	0	0	0	0	0	0	0	0	0	0	0	0
RPL6	chr7_14076688_14077530	PGOHUM00000232596	-	0	0	0	0	0	0	0	0	0	0	0	0	0	0	0	0	0	0
RPL22	chr7_4871590_4871959	PGOHUM00000232567	-	0	0	0	0	0	0	0	0	0	0	0	0	0	0	0	0	0	0
