# Supplementary material for: Detecting transcription of ribosomal protein pseudogenes in diverse human tissues from RNA-seq data
Source: BMC Genomics. 2012 Aug 21;13:412. doi: 10.1186/1471-2164-13-412 (PMC3478165; doi:10.1186/1471-2164-13-412)
Supplement: Additional file 3 — Table S2. RPKM expression values of RP genes in all 16 tissues. [file 1471-2164-13-412-S3.xls]

## Sheet: rpkmTotal.rpgenes.txt
Gene	Location	adipose.hg18	adrenal.hg18	brain.hg18	breast.hg18	colon.hg18	heart.hg18	kidney.hg18	liver.hg18	lung.hg18	lymph.hg18	muscle.hg18	ovary.hg18	prostate.hg18	testes.hg18	thyroid.hg18	whiteBloodCells.hg18	max	total	JS divergence
RPS6	chr9_19366254_19370235	596.78	849.76	145.57	408.889	902.394	151.548	363.278	205.845	604.399	717.975	219.994	1057.11	840.38	505.397	573.237	869.305	1057.11	9011.86	0.289019
RPS16	chr19_44615687_44618458	521.806	822.597	120.535	360.339	634.487	133.215	140.631	206.345	411.323	683.218	505.55	833.773	675.286	487.589	373.014	401.595	833.773	7311.3	0.286423
RPL15	chr3_23933643_23937336	380.451	368.741	437.114	376.111	625.789	145.309	232.929	130.461	473.292	439.866	245.006	855.812	663.328	368.019	366.36	525.618	855.812	6634.2	0.298172
RPL27	chr17_38403972_38408497	302.718	398.278	136.704	247.861	701.781	167.405	148.519	188.369	560.707	583.965	398.173	416.799	657.044	474.559	194.22	604.552	701.781	6181.65	0.286014
RPL30	chr8_99123118_99126949	262.881	417.603	58.6782	254.71	363.844	141.556	129.306	189.274	533.079	641.463	443.413	592.804	623.017	256.589	211.539	894.926	894.926	6014.68	0.313171
RPL35A	chr3_199161449_199167118	227.813	250.016	61.6748	189.062	348.494	195.891	138.531	133.852	417.684	434.83	212.296	339.087	522.273	245.496	186.71	656.025	656.025	4559.73	0.309497
RPS4X	chrX_71409178_71413866	343.981	332.679	82.1204	325.19	533.351	61.6491	166.589	80.5898	223.716	375.454	228.871	609.369	378.226	240.531	238	320.459	609.369	4540.77	0.302168
RPLP2	chr11_799936_802876	464.17	438.326	48.3364	319.266	276.043	62.8188	79.4806	65.6702	265.632	319.166	282.191	315.146	247.939	205.307	137.65	353.165	464.17	3880.31	0.290853
RPL18	chr19_53810400_53814245	252.657	331.764	32.0927	183.532	280.078	38.5888	102.091	59.6964	238.547	253.077	110.983	503.972	279.277	162.678	200.693	284.448	503.972	3314.18	0.315601
RPL8	chr8_145985958_145988609	223.652	207.367	40.7313	130.932	283.106	55.4763	111.73	67.0899	202.676	295.126	144.226	350.862	275.867	156.604	157.448	204.48	350.862	2907.37	0.291686
RPL11	chr1_23890881_23895502	128.39	162.982	34.8351	89.3509	203.577	73.9844	87.2785	98.8955	256.254	299.286	134.917	177.412	326.482	104.92	64.7737	342.425	342.425	2585.76	0.300811
RPS20	chr8_57148167_57149623	273.587	283.584	51.4608	249.035	281.005	18.5283	66.0433	17.0242	92.2225	131.864	44.9853	278.833	82.5843	238.989	107.754	104.982	283.584	2322.48	0.292804
RPS19	chr19_47055828_47067324	120.743	225.693	36.2146	70.3583	295.243	19.4292	77.188	51.7821	160.354	303.035	88.4417	168.585	167.739	141.862	92.3391	248.247	303.035	2267.25	0.301754
RPL29	chr3_52002684_52004998	149.191	155.815	34.1253	188.351	285.274	37.8991	54.728	58.9481	162.446	206.886	386.595	2.49252	183.954	186.921	11.0491	46.0841	386.595	2150.76	0.335622
RPL5	chr1_93070182_93080069	117.595	184.815	45.7491	129.601	184.252	30.0839	69.1032	28.3996	96.1265	96.2302	31.8123	281.193	149.462	153.391	99.7674	101.244	281.193	1798.83	0.318736
RPL22	chr1_6167667_6182266	116.586	88.6843	56.8059	110.143	173.433	42.7499	86.3435	35.83	108.571	99.7393	68.6979	266.234	226.756	79.4816	115.485	114.998	266.234	1790.54	0.313096
RPS14	chr5_149803985_149809512	183.441	241.286	23.8056	154.103	143.259	19.0978	39.2066	20.1447	72.4723	76.84	58.4248	215.534	89.7679	92.7374	138.614	109.496	241.286	1678.23	0.309422
RPS11	chr19_54691446_54694756	100.252	147.237	20.3149	70.2513	104.128	31.5209	56.7198	41.9661	139.459	209.783	81.9671	146.774	159.879	71.8666	67.1871	190.866	209.783	1640.17	0.297323
RPL23	chr17_34259847_34263579	131.88	180.04	30.122	88.407	133.081	20.7518	42.3774	27.731	72.7403	127.377	85.2469	181.011	131.736	83.0777	63.4563	112.535	181.011	1511.57	0.290954
RPS5	chr19_63590448_63597983	101.238	85.2195	18.1891	67.9632	138.932	22.7709	45.7819	41.7762	78.5776	127.793	67.9308	149.469	136.633	82.8735	63.3819	126.826	149.469	1355.35	0.283408
RPS23	chr5_81604895_81609991	43.217	42.3537	52.3342	14.5308	106.041	50.4743	58.273	32.8545	60.6271	116.813	105.825	44.5737	163.536	42.0288	51.1019	162.551	163.536	1147.13	0.30851
RPS29	chr14_49113792_49122844	73.8507	135.233	21.8054	59.259	106.67	18.5551	34.5345	22.6872	64.8277	92.4453	37.5276	89.2048	59.2451	63.0712	46.7235	148.434	148.434	1074.07	0.305213
RPL36	chr19_5641346_5642678	63.3565	101.683	15.2301	48.8004	68.6605	9.89027	34.3296	15.5258	59.1672	77.3927	43.3779	122.396	70.1711	35.1952	42.8914	59.4594	122.396	867.527	0.307399
RPS3	chr11_74788210_74794381	50.1478	87.7474	15.3663	43.0182	94.5903	9.99396	14.7727	6.90997	31.0439	53.0731	12.5692	125.757	44.7247	62.6415	38.1373	68.2528	125.757	758.746	0.325602
RPS8	chr1_45013833_45016999	32.5212	57.7645	13.791	24.2561	50.6655	11.7614	28.2284	17.6999	65.05	81.6929	39.2964	80.1068	80.7557	25.8686	31.9743	66.5951	81.6929	708.028	0.287493
RPL35	chr9_126659979_126664061	44.469	59.6759	16.0208	35.4475	67.1841	7.85757	31.1703	16.4406	35.0236	46.9267	36.056	55.5308	45.2738	57.1944	31.4927	48.6753	67.1841	634.439	0.279857
RPS25	chr11_118391633_118394267	21.9575	48.0795	8.21172	17.7826	21.7483	19.3827	23.5755	26.2382	61.0711	55.4987	52.0338	24.1318	68.8198	18.435	31.4109	77.8525	77.8525	576.23	0.302862
RPL10A	chr6_35544156_35546536	47.5857	56.0086	10.7136	25.1864	59.0564	6.20682	14.2222	8.1483	34.0442	38.8121	25.0022	86.1864	43.6673	26.0339	34.2871	32.7497	86.1864	547.911	0.319455
RPL13A	chr19_54682677_54687376	21.4428	46.4434	4.17463	13.5764	28.6672	8.1765	15.9036	7.48473	35.5381	62.7901	10.6575	38.2152	45.4157	15.2793	19.1002	72.2918	72.2918	445.157	0.323175
RPL37A	chr2_217071765_217074433	12.2904	15.2736	10.5998	9.64174	41.5021	16.9331	20.2623	14.8531	37.8526	38.3235	62.804	18.6283	57.0411	27.3898	9.42382	45.7285	62.804	438.548	0.308998
RPL3	chr22_38038833_38045616	32.2757	39.9354	9.97387	24.0712	41.0555	2.9506	24.2996	7.33939	35.5205	23.6111	9.3183	57.6637	27.1273	29.9145	22.0381	21.9594	57.6637	409.054	0.30731
RPL41	chr12_54796641_54797883	10.0196	20.5351	13.5652	11.1176	19.9067	11.045	13.6092	7.02145	21.129	29.3435	17.9371	31.3631	27.3778	10.9539	15.5042	17.3295	31.3631	277.758	0.285525
RPL13	chr16_88154632_88157349	15.4829	17.8984	8.30857	10.4649	22.4329	5.79771	8.52624	4.13153	16.3482	19.4156	28.4895	33.3201	35.5955	13.5852	11.2757	16.4731	35.5955	267.546	0.301284
RPS27	chr1_152229853_152231249	8.35638	21.838	6.05081	7.2089	21.2717	1.44579	4.18701	2.70326	32.3274	31.6132	12.293	21.3858	37.9421	7.64226	7.30715	17.2413	37.9421	240.814	0.319644
RPL34	chr4_109761198_109771088	16.1321	31.3722	5.44479	18.8865	27.4635	3.44236	11.9787	5.68089	10.7133	16.0458	5.05681	22.5045	14.393	15.4594	18.1674	12.8705	31.3722	235.612	0.301367
RPL28	chr19_60589112_60595263	11.4956	13.1133	1.87414	7.04889	13.0321	3.29406	6.14185	6.43469	23.4554	28.5181	11.9052	16.0036	24.1253	6.18792	6.85382	34.8409	34.8409	214.325	0.323296
RPL10	chrX_153279912_153283874	9.24234	21.6495	5.87921	8.58094	6.14319	12.4504	13.7291	5.45752	13.7143	14.1308	39.079	11.3304	9.55353	4.7318	13.8846	17.5175	39.079	207.074	0.341933
RPS12	chr6_133177401_133180396	2.1646	16.3527	2.62354	2.30485	9.65143	2.46535	4.33833	3.84131	28.1627	32.2824	6.9873	17.4476	31.4674	9.22175	9.22226	11.6836	32.2824	190.217	0.328464
RPS13	chr11_17052515_17055796	4.78304	17.5828	6.73044	7.52857	11.4223	4.24765	6.89538	4.83966	9.77692	25.1837	3.68684	15.7432	12.4848	7.89057	7.72587	11.7276	25.1837	158.249	0.320802
RPL37	chr5_40867187_40871144	7.52405	5.93778	16.6521	8.53869	13.4245	3.02046	7.28936	2.05057	6.08784	8.22413	8.47905	17.8937	10.9211	7.74294	15.3067	4.66675	17.8937	143.76	0.294655
RPS21	chr20_60395516_60396971	5.35666	4.56139	1.641	3.79589	6.01049	4.36915	4.69697	5.19858	15.9822	18.4926	4.80312	7.89298	7.71813	8.11127	5.66622	13.7143	18.4926	118.011	0.319017
RPS3A	chr4_152240204_152245254	3.94505	14.6481	4.53652	7.46535	4.16018	1.61046	4.78231	3.76394	15.9085	14.5859	1.19815	8.14806	9.12187	6.04435	7.86864	1.65591	15.9085	109.443	0.31061
RPL38	chr17_69711390_69717614	5.94189	5.679	4.54538	2.51426	7.21595	3.46926	4.85554	1.73479	6.56155	10.5177	12.8967	7.39188	9.95979	6.23968	5.31739	13.9122	13.9122	108.753	0.29734
RPS15A	chr16_18701778_18709157	6.16784	13.6862	2.1987	6.40845	8.79746	2.17649	2.99534	2.59605	5.43197	8.03677	7.35979	13.7288	4.2648	6.69207	7.62304	5.0303	13.7288	103.194	0.30128
RPL12	chr9_129249776_129253505	2.63243	13.2951	1.2903	3.04956	4.16169	3.64363	2.96773	2.72506	12.0342	10.966	6.07804	11.6284	8.56756	6.06208	2.85139	3.61562	13.2951	95.5687	0.305909
RPL27A	chr11_8660571_8667995	5.28548	8.1795	4.58451	4.75666	9.17886	2.98688	3.79183	3.27607	4.94422	7.90443	2.89957	9.71861	7.68461	4.2869	7.74353	6.67794	9.71861	93.8996	0.2779
RPLP0	chr12_119118886_119123397	6.778	12.3673	1.17064	5.63357	6.19478	1.30907	3.87004	2.68073	6.47262	8.25936	4.59353	11.1226	4.3057	3.37785	7.51726	5.40619	12.3673	91.0592	0.303403
RPS24	chr10_79463580_79470479	8.20818	9.64674	0.936088	7.00066	7.98963	1.03512	2.9392	1.38736	4.09346	4.47034	3.08944	16.4957	4.74583	5.91709	7.05355	4.37622	16.4957	89.3846	0.339008
RPL19	chr17_34610062_34614506	6.81023	15.8138	1.39523	4.70776	8.22223	1.48591	4.3144	1.85218	5.44693	8.21525	1.12303	7.61504	6.18719	5.93366	3.46224	6.71496	15.8138	89.3	0.333733
RPL9	chr4_39132140_39136602	1.9985	8.10601	1.89978	4.1706	7.8541	1.63337	3.08752	2.14271	10.6858	11.4989	1.46345	8.76197	11.06	4.61821	5.9079	4.07725	11.4989	88.966	0.298366
RPL31	chr2_100985123_100989317	4.38712	5.40987	2.70609	3.7616	7.89334	2.13653	3.66529	3.86355	8.32781	7.7055	5.357	6.9777	9.1446	5.41089	4.89441	5.84394	9.1446	87.4852	0.278741
RPL7A	chr9_135204890_135208101	2.44494	12.8973	2.82877	2.45281	1.33325	2.03556	4.59931	2.85448	9.44004	10.8987	1.76922	7.57909	4.45399	2.5106	4.18153	0.826866	12.8973	73.1065	0.333258
RPS2	chr16_1952063_1954828	2.07851	13.1385	1.43137	2.00268	3.44295	0.896708	2.65096	1.88619	7.45325	16.83	1.56723	4.68926	3.95344	1.85839	3.41121	3.46039	16.83	70.7511	0.375283
RPL17	chr18_45268854_45272904	3.09122	5.7982	2.81807	3.54938	5.99254	1.4952	1.67655	1.09014	4.35291	6.77984	0.642814	10.5361	5.18333	3.14927	9.50258	2.2134	10.5361	67.8716	0.317939
RPL24	chr3_102882624_102888253	3.55173	6.27731	2.41164	4.66897	3.62554	2.94295	3.55923	2.25105	7.93707	6.69519	0.530785	5.0367	3.99735	8.03304	4.57995	0.570559	8.03304	66.6691	0.291537
RPL21	chr13_26723692_26728702	3.32958	8.56035	2.33015	4.59176	2.53969	1.32481	1.82183	0.966658	7.05733	8.16141	1.66676	6.16423	4.95447	2.39119	3.54015	1.51602	8.56035	60.9164	0.306976
RPL32	chr3_12851444_12856949	2.94591	4.38775	1.23547	2.61669	3.96884	1.22632	2.67793	0.917164	2.53855	5.70952	1.43115	5.36877	4.86953	2.4766	4.02572	5.37997	5.70952	51.7759	0.283403
RPL4	chr15_64578707_64584238	1.46653	9.37922	1.6864	1.25932	1.31833	1.12251	3.12888	2.58853	3.94255	4.22449	0.763539	4.46125	4.4724	1.86109	5.59395	1.50472	9.37922	48.7737	0.344431
RPL7	chr8_74365428_74368423	2.68291	9.38348	1.85966	2.79209	5.3518	0.825224	3.21136	1.76338	2.59289	3.36182	0.534594	2.14539	4.62004	2.00224	2.35446	1.00564	9.38348	46.487	0.351035
RPLP1	chr15_67532213_67534938	2.6438	4.50465	0.565473	0.834105	0.906776	1.39405	2.19015	2.03307	4.93429	4.31611	7.42788	2.93934	3.79694	2.30001	2.32278	3.19379	7.42788	46.3032	0.321735
RPL14	chr3_40473834_40478863	0.510565	4.14176	1.51671	0.302026	0.784367	3.23058	2.01246	0.654372	7.16051	2.00546	5.31054	3.00714	8.82281	2.44948	1.72055	0.984221	8.82281	44.6135	0.348217
RPS28	chr19_8292384_8293280	1.28008	4.2098	2.50976	0.757237	1.64642	0.809968	2.05246	1.51443	4.86796	7.54209	0.688683	2.41432	2.77746	2.57935	1.84874	3.9482	7.54209	41.447	0.337192
RPS9	chr19_59396538_59403327	1.41922	6.25737	0.38917	2.90612	1.75517	1.20886	0.547007	1.29157	7.41989	4.12064	0	4.22645	2.19954	1.46652	2.16794	1.89405	7.41989	39.2695	0.342093
RPS27A	chr2_55313328_55316249	0.707901	3.8326	1.36189	1.15769	1.25253	2.51512	2.65179	2.25992	3.19117	4.01881	1.05792	1.87947	2.27696	1.61186	2.87036	1.59207	4.01881	34.238	0.289079
RPS7	chr2_3600728_3606384	0.395662	5.57662	0.587686	2.08049	0.636117	1.56471	0.92516	0.682641	2.77452	5.03878	0	2.6184	0.408803	2.65752	3.39286	0.508481	5.57662	29.8484	0.340611
RPSA	chr3_39423208_39429036	0.473837	4.9099	1.4076	0.960286	1.58003	0.728726	1.29261	1.18735	1.76785	3.30798	0.354061	2.86137	1.72371	0.707242	2.13854	0.748497	4.9099	26.1496	0.341263
RPL26	chr17_8221559_8227290	0.551387	4.55926	0.786228	2.39195	1.30017	0.697776	0.552551	0.815414	2.49836	2.53805	0	3.503	0.17091	1.90464	1.1945	0	4.55926	23.4642	0.345825
RPL6	chr12_111327377_111331826	1.11832	3.22857	0.837759	0.974745	0.660121	1.07681	1.0882	1.15049	1.91462	4.02862	0.116262	1.97892	1.50713	1.15081	1.14112	0.53114	4.02862	22.5036	0.335106
RPL36A	chrX_100532604_100537439	1.0002	5.77943	1.21627	0.811015	0.360685	0.295736	1.57373	0.732658	0.869787	0.671232	0.410705	3.43328	0.637438	0.484341	1.3669	0.48653	5.77943	20.1299	0.407061
RPL18A	chr19_17831727_17835124	1.2977	2.4387	0.177923	0.295253	1.17691	0	1.00034	0	3.55381	2.57313	0	1.28818	1.54708	1.24517	0.630735	0.577289	3.55381	17.8022	0.349504
RPS15	chr19_1389363_1391492	1.80012	2.25525	0.855601	1.77477	0.771759	0	1.08235	0	0.679702	2.43056	0	0.953022	0.278986	1.1515	1.51655	0.46268	2.43056	16.0128	0.315395
RPL39	chrX_118804497_118809634	0.640042	0.6014	0	0	0	1.01246	0	0.70989	1.94201	1.62037	0.286951	1.11186	0.619968	0.307066	2.1665	0	2.1665	11.0185	0.34743
RPS10	chr6_34493209_34501854	0.304119	2.4073	0.24639	0.109032	0.0592655	0.131202	0.858872	0.367972	0.693464	0.636304	0	0.805037	0.364209	0.150325	0.465839	0.106591	2.4073	7.70592	0.422918
RPS17	chr15_81002559_81006263	0	0	0	0	0	0	0	0	0	0	0	0	0	0	0	0	0	0	0.242176
